# Supplementary material for: Involvement of lncRNA MIR205HG in idiopathic pulmonary fibrosis and IL-33 regulation via Alu elements
Source: JCI Insight. 2025 Mar 10;10(5):e187172. doi: 10.1172/jci.insight.187172 (PMC11949018; doi:10.1172/jci.insight.187172)
Supplement: Supporting data values [file jciinsight-10-187172-s028.xlsx]

## Sheet: Figure 1
	Figure 1C						Figure 1D
			Normal	IPF								AT2 cell enriched gene				Basal cell enriched gene
		AT1 cell	74.0413	25.9587				Basal cell enriched lncRNA	Log2FC			Gene name	Log2FC	-LOG10(FDR)		Gene name	Log2FC	-LOG10(FDR)
		AT2 cell	84.259	15.741				MIR205HG	9.20923			SFTPC	-11.1221	674.243		MIR205HG	9.20923	739.235
		Basal cell	7.18789	92.8121				MIR31HG	5.75636			SFTPB	-3.43158	652.35		EYA2	6.27378	654.396
		Ciliated cell	13.29	86.71				AQP-AS1	4.91649			ZNF385B	-5.94379	649.496		KRT17	8.38565	651.11
		Club cell	10.8602	89.1398				ZFPM2-AS1	4.55493			ABCA3	-6.3365	625.401		DGKH	4.11876	456.672
		Goblet cell	8.82096	91.179				NR2F1-AS1	4.39429			NAPSA	-7.35072	596.264		LINC00511	3.26331	445.249
		Aberrant basaloid cell	0	100				LINC01503	3.37422			SFTPA1	-9.85982	569.044		S100A2	6.07765	428.198
		Neuroendocrine cell	58.6207	41.3793				CCDC144NL-AS1	3.30884			SFTPA2	-9.83665	548.042		DST	4.46248	420.336
		Ionocyte	8	92				LINC00511	3.26331			AFF3	-5.44369	545.153		KRT15	6.20139	419.518
		Mesothelial cell	16.4875	83.5125				RP11-123O10	3.1174			ACOXL	-4.79875	531.346		KRT5	14.0018	379.301
								LINC01091	2.88664			SFTA2	-6.36424	470.546		AQP4-AS1	4.91649	378.129
								PVT1	2.84356			LAMP3	-5.85666	471.223		TMPRSS4	6.42458	366.655
								CASC15	2.76247			SFTPD	-6.89616	470.764		TIAM1	4.98076	343.155
								LINC01876	2.6161			LRRK2	-5.55617	456.171		MCC	4.18716	338.786
								CD81-AS1	2.6114			ATP11A	-3.14579	446.589		TCF4	4.54223	337.711
								DLGAP4-AS1	2.57416			ROS1	-4.22581	445.103		TNS4	6.28153	331.776
								LINC01725	2.41085			TMEM163	-3.40664	437.251		FHL2	6.03766	325.934
								MIRRLET7BHG	2.375			SLC34A2	-3.52984	431.386		ITGB4	5.80246	309.664
								MIR4435-2HG	2.32642			DLG2	-3.3797	419.321		KRT19	2.20603	299.933
								XXBAC-BPG154L12	2.17145			PEBP4	-3.98436	418.217		NTN1	5.03144	296.649
								EDIL3-DT	2.10773			DLC1	-3.13873	417.135		IGFBP7	4.79074	296.136
								CYTOR	2.09231			SLC39A8	-5.19832	407.856		IGFBP2	6.14103	295.198
												HOPX	-3.17679	403.769		KIAA1217	1.89494	290.605
												CSF3R	-6.01056	405.651		BMPR1B	5.13034	289.942
												CMAHP	-5.3385	399.49		MT-CO1	1.04768	288.988
	Figure 1F											PGC	-6.45296	397.596		PVT1	2.84356	284.926
			GSE92592				GSE124685					PIP5K1B	-4.28572	393.343		ABCC1	3.0986	284.874
			HC	IPF		1	HC	IPF				LPCAT1	-4.60906	392.777		DHRS3	2.79478	282.006
		1	52	562		2	3.87064	13.203				SNX25	-2.79008	364.954		TPM4	2.8829	280.774
		2	6	180		3	4.69245	7.75682				AL713999	-3.05295	352.521		SEPTIN9	2.10484	279.794
		3	50	598		4	4.64683	6.05264				CPM	-3.3773	351.36		ANXA2	1.62565	278.784
		4	74	760		5	4.1855	22.9061				FTL	-1.61757	341.845		MTATP6P1	1.43514	275.692
		5	46	106		6	10.8051	5.12717				RNASE1	-4.3887	342.852		AC098650	2.23164	272.814
		6	58	606		7	3.35064	29.714				AGBL1	-4.25799	338.35		TP63	4.65336	272.423
		7	114	110		8		33.7944				ALPL	-3.34444	336.802		ITGB8	3.92395	271.479
		8	12	80		9		15.0775				AGR3	-3.6621	334.475		SRGAP3	3.87755	269.112
		9	28	392		10		23.7942				P3H2	-3.96892	334.302		PSD3	2.31553	267.757
		10	490	1058				25.639				SYNE1	-2.64894	321.186		ECE1	3.70557	265.49
		11	66	314		meam	4.41617	18.9918				SHROOM3	-2.49987	317.122		USP31	4.18495	264.335
		12	196	138								TOX	-4.63559	316.607		PCDH7	5.6413	260.623
		13	234	744								AUTS2	-2.04506	309.172		TRPC6	6.40442	255.166
		14	122	246								CLDN18	-6.32092	313.443		ACTN4	2.16249	249.551
		15	4	522								NPC2	-2.74673	305.759		PERP	2.49611	248.68
		16	18	294								CXCL2	-2.43465	305.776		SERPINB5	8.82044	248.409
		17	10	6								WIF1	-3.53149	304.747		ITGA2	3.14892	245.136
		18	100	482								CELF2	-1.90467	294.466		ABI1	2.13741	241.102
		19	196	1440								CACNA2D2	-5.51688	294.156		APP	2.16315	237.949
		20		1068								AK1	-3.98529	288.602		LGALS7B	7.44691	235.294
		meam	58	392								GKN2	-6.50187	289.247		CMIP	2.13221	235.021
												CTSH	-2.44547	283.796		PALLD	3.56458	233.164
												AC096531	-6.66689	286.092		ASAP1	2.63978	230.339
												AC112206	-4.49863	285.534		EPB41L4A	3.7373	230.085
												ADGRF5	-3.00272	282.317		SERPINF1	4.28865	224.476
												SOD2	-2.01241	272.155		NHS	4.57541	224.279
												ATP8A1	-3.22524	268.822		XPR1	2.34993	223.091
												MALL	-3.02921	266.101		EVA1C	2.06833	222.286
												PRKG1	-2.38525	264.053		CYP24A1	10.0781	218.164
												SERPINA1	-3.21352	264.11		SDK1	2.66104	217.977
												AC004691	-5.77992	264.629		FHOD3	4.55632	217.803
												GAB2	-2.7039	258.825		ANXA8	6.1489	213.702
												CCDC141	-6.1895	260.031		SYT8	7.45077	213.295
												SLC6A14	-5.18086	260.069		RGS12	4.01178	213.234
												FNIP2	-2.77914	257.803		UGT1A8	6.09089	210.418
												HHIP	-7.94569	260.052		SYNE2	1.94073	208.329
												SLC22A31	-5.60696	259.206		IGF1R	2.13389	208.139
												NFKBIA	-1.95646	253.201		SNX9	3.55317	207.034
												LIMCH1	-2.10458	253.926		ABCC3	3.0811	206.291
												PIGR	-3.26598	257.132		SSBP2	2.15025	203.118
												C16ORF89	-4.11738	255.282		PTPN14	2.72672	202.537
												PHACTR1	-2.46086	253.134		CAMK1D	1.1578	202.503
												BTBD9	-1.83131	249.2		AC007000	2.13164	198.243
												SDR16C5	-3.29484	252.507		SLC2A9	4.71492	188.708
												COL8A1	-5.85663	250.973		NFIA	1.54472	187.611
												C3	-2.29992	245.469		BACH2	5.09062	186.579
												DBI	-2.57441	243.361		SLC39A11	2.24453	186.362
												PDE4D	-1.47969	235.147		MTND1P23	1.05422	185.866
												SLPI	-2.3417	236.927		TRIM29	6.48678	185.838
												AC087521	-3.82624	237.512		LGR4	4.09602	183.823
												TACC2	-1.80385	229.766		EYA1	7.06057	183.76
												AKAP13	-1.35611	227.265		NDE1	3.91465	181.204
												STX3	-2.60092	225.406		PTPRZ1	4.56062	180.25
												CHI3L2	-5.77179	226.752		LUZP1	2.65353	178.869
												SGMS2	-2.05103	222.028		INPP4B	4.35882	178.399
												CADM1	-1.91857	222.112		FAF1	1.48636	177.61
												HPCAL1	-3.01786	224.456		CDH3	3.06625	176.865
												CD74	-1.58575	218.764		GRAMD2B	3.39883	173.863
												MLPH	-2.61194	222.201		TSHZ2	5.03606	172.797
												PPP1R9A	-2.34309	219.921		MIR31HG	5.75636	171.434
												SPIRE1	-2.13805	216.301		CYP4Z2P	1.49926	170.157
												PLA2G1B	-9.79795	220.142		DSP	4.29339	170.126
												PARM1	-2.50821	214.966		AC245041	4.38784	169.291
												MID1IP1	-3.74747	215.046		SMIM35	5.30729	166.691
												CA2	-4.73377	215.89		CERS6	2.52647	166.647
												C1ORF21	-2.09518	210.187		PLCXD2	4.90559	166.611
												SNX30	-2.44335	211.2		WASF2	2.08365	165.466
												LINC01090	-3.33132	211.806		TRPV4	5.02382	165.192
												ARHGEF38	-3.22921	211.458		STON2	4.15812	163.84
												C4BPA	-4.36672	211.288		C16ORF74	4.59463	162.531
												SLC22A3	-3.58914	210.239		TACSTD2	1.70212	160.244
												TCIM	-2.50548	206.89		ARHGAP23	3.28925	160.121
												DRAM1	-1.99825	204.246		JUP	2.02289	160.089
												TMPRSS2	-2.66273	205.318		DDB2	3.20843	160.066
												ALOX15B	-5.77844	204.648		GCLC	4.46671	158.55
												COLEC12	-4.13776	203.422		RP11-123O10	3.1174	158.032
												SELENBP1	-2.73292	201.081		RASSF6	4.57973	156.414
												TMEM125	-4.05938	201.421		ENAH	2.11226	155.691
												FABP5P7	-2.82461	196.306		ALDH3A1	6.7491	155.551
												HLA-DRA	-1.73631	192.88		COL4A5	2.82522	155.075
												GYPA	-3.33475	193.531		RND3	3.12577	155.04
												FASN	-3.57101	191.723		CD9	1.14829	154.733
												SCD	-3.36774	190.973		AC106795	3.37082	153.315
												C2	-2.3949	187.146		ANOS1	3.58216	153.157
												TTN	-3.72923	187.196		WWOX	1.39766	153.106
												SORBS1	-2.91532	186.288		SIPA1L2	4.18127	152.473
												AC046195	-4.73469	185.378		KCNN4	5.16502	151.63
												BMP1	-4.32386	182.577		ATP2A2	1.98474	151.444
												USP13	-3.4677	181.623		EGFR	1.67497	150.943
												RFTN1	-3.75245	180.369		MID1	2.27742	150.587
												PTPN1	-1.88578	174.963		ZSWIM6	1.64058	150.013
												FAM155A	-3.65639	178.215		PDLIM5	2.2751	149.49
												CLIC2	-4.24806	179.167		PKM	1.50323	148.066
												CYP2B7P	-1.081	175.233		CELSR1	2.07728	148
												SLC7A2	-3.25906	177.669		SETBP1	4.27845	147.995
												LHFPL3	-2.81803	175.648		DSC3	6.56748	147.635
												NECAB1	-4.02307	175.791		FOXN3	1.58991	147.592
												HLA-DRB1	-1.86106	171.211		CORO1C	2.06853	147.524
												UNC13B	-1.98533	170.196		DTX2P1-UPK3BP1-PMS2P11	2.3242	147.167
												AL162511	-4.8897	173.306		PACS1	2.22785	146.955
												TMSB4X	-1.07843	165.846		GOLGA8A	2.43909	143.799
												ETV1	-3.11849	171.717		NRG1	3.5505	143.426
												GPC5	-4.08182	171.107		SLC2A1	4.20817	142.765
												TNIK	-1.79371	166.52		SDK2	3.78196	142.475
												C8ORF34	-2.33717	168.842		ANXA8L1	3.65285	138.183
												SUSD2	-4.8854	169.752		AXL	3.42716	138.089
												PTPRG	-1.34208	163.398		HRH1	3.11955	138.068
												STEAP4	-3.57077	168.522		CBLB	2.32477	137.841
												DHCR24	-1.96969	165.474		LIMA1	1.69258	136.494
												WWC1	-1.90853	164.94		DENND1A	3.11228	136.463
												RPL23	-1.17457	163.444		SH3BP4	3.87459	136.318
												CRTAC1	-3.13147	167.752		PTPRU	2.30868	135.829
												DPYSL2	-2.90259	166.714		ALDH1A3	5.03546	135.727
												LHFPL3-AS2	-5.62965	166.679		DPYSL3	5.10337	135.531
												AQP4	-5.05756	165.868		MYH9	1.46626	134.958
												ADGRD1	-4.16004	165.85		BCR	2.19501	134.726
												KIAA1324L	-2.85668	164.286		AC013652	3.0479	134.657
												CD36	-3.4239	163.913		ITM2B	1.17759	133.519
												CECR2	-2.9965	162.946		ABCC5	3.4724	133.339
												MSMO1	-2.53125	161.814		BACE2	2.36173	132.726
												HLA-DPA1	-2.16914	161.112		PRKY	3.65768	132.613
												USP54	-1.73772	157.721		ZBTB7C	3.01331	132.596
												AL512662	-4.22182	159.888		COL17A1	4.9205	132.192
												FABP5	-2.29684	157.327		VAV3	4.44558	130.986
												BMP2	-3.5039	158.49		PPP1CB	1.47384	130.811
												HLA-DPB1	-1.99146	154.03		IFI16	3.01873	130.597
												LRP2BP	-3.12452	155.381		MSI2	1.61417	130.508
												AC011511	-1.84989	151.624		CD109	4.21954	128.97
												RGS16	-3.06189	155.022		IL33	6.74006	128.442
												DUSP16	-2.27092	151.241		FRMD6	4.8046	128.439
												PCDH9	-3.54119	152.702		DNAJB6	1.70509	128.22
												PTPRM	-1.33693	146.59		PKP1	9.48389	128.168
												MFSD2A	-1.91295	149.184		SBF2	1.65625	127.629
												MAGI1	-1.30377	145.326		ADAM28	5.29567	127.435
												NPNT	-2.26676	148.571		CLSTN1	2.61471	126.546
												CXCL17	-1.78375	146.799		MICAL3	3.74774	126.49
												CFAP221	-3.71943	149.318		FXYD3	1.28087	126.26
												LRRC36	-2.97567	147.533		CEMIP	4.2338	126.25
												CXCL3	-3.04083	145.502		MCF2L2	1.99552	125.912
												ERBB4	-1.34478	142.531		CROT	4.13109	125.754
												UQCR10	-1.74037	143.411		IRF6	2.98874	125.333
												CGNL1	-2.47566	145.061		PPP1R13L	2.30593	124.645
												MEF2C	-2.61491	144.687		FBLN1	4.676	124.624
												GLS	-1.91207	141.57		PALMD	6.08366	124.59
												CAPN8	-1.84607	140.103		LGALS7	6.94597	123.584
												SFTA1P	-3.79799	140.766		DENND2C	2.49408	123.261
												STARD13	-1.96547	139.307		AC026333	5.4086	123.136
												NEBL	-1.23355	135.775		RBMS3	2.36165	122.252
												FGGY	-1.74915	137.596		CREB5	3.77916	122.12
												ERN1	-1.92184	134.963		PAX9	5.95983	121.99
												ARFGEF3	-1.62255	134.597		MARK1	5.71843	121.933
												PTGFR	-5.32958	137.723		RORA	1.79841	120.909
												ACSL1	-1.85799	134.732		CRIP2	3.37113	120.748
												ADGRV1	-1.55765	134.394		SEMA5A	3.30849	120.574
												LRP2	-5.42551	137.169		TSHZ3	6.84657	120.472
												KCNQ3	-2.31064	135.344		PCCA	1.75045	120.101
												RRAD	-2.78064	134.866		NECTIN1	3.62525	120.037
												LANCL1-AS1	-3.51331	135.371		FOXO1	2.07002	119.931
												DCXR	-2.02707	133.479		FOSL1	2.42213	119.399
												CD38	-3.29125	134.231		MRTFA	1.23334	118.526
												CAT	-2.07647	132.231		ALDH7A1	2.75278	118.311
												AC010998	-4.12151	133.605		MMP1	10.9363	118.253
												ARRDC3	-1.96322	131.25		GRIP1	2.90335	117.928
												RND1	-4.19099	132.898		NDFIP2	1.94336	117.862
												NR3C2	-1.5404	127.62		CHST9	8.29665	116.962
												PACSIN2	-1.10925	125.477		PLAU	5.41139	116.688
												ASAH1	-1.48278	126.424		CHCHD3	1.01462	116.557
												VEPH1	-3.92794	130.227		CLASP1	1.57573	116.46
												ADAMTS9	-3.47708	129.465		SCD5	3.37366	116.136
												DESI2	-2.04902	127.772		TENM4	3.77631	115.906
												LGMN	-2.0418	127.516		NLRP1	4.64854	115.452
												SCGB3A2	-2.50273	128.4		ZNF83	2.05346	115.424
												HSD17B6	-2.22928	128.688		CSNK1A1	1.1294	115.243
												FMO5	-4.72484	127.432		ACTN1	2.70142	114.515
												ST7	-1.48207	121.499		PLXDC2	1.92256	114.252
												C4ORF19	-1.96414	123.148		PLPP2	3.8056	113.91
												TANC2	-1.11977	119.751		ARG2	2.73278	113.571
												CLIC3	-3.76848	125.414		CALD1	3.40223	113.39
												SHC3	-3.73525	123.792		KRT6A	6.07049	113.333
												CITED2	-2.05192	121.286		EHF	1.51968	112.759
												PARD6B	-1.30545	118.729		FBXL7	2.74857	112.605
												RASGRF1	-2.34124	122.351		SPOCK3	4.25681	112.37
												LURAP1L-AS1	-2.12659	120.619		STK38	2.5543	112.331
												PRTG	-4.4947	121.357		PDLIM1	1.1847	112.192
												RAPGEF5	-1.72672	118.022		BTBD11	3.92752	111.372
												PLA2G4F	-3.8412	120.921		GLUD1	1.50671	111.342
												QSOX1	-1.99321	118.843		IGFBP6	4.82099	110.476
												CCL20	-3.14612	119.509		ARHGAP42	2.14275	110.266
												TAOK3	-1.36976	116.907		LIMK2	2.09285	110.129
												AGPAT2	-2.26138	118.796		SH3PXD2B	3.31184	109.961
												NRGN	-3.68401	119.971		VSNL1	4.76695	109.929
												DPP4	-4.19236	119.6		ZFP36L2	2.20875	109.618
												JAK1	-1.38064	115.277		SPDYE16	1.86698	109.406
												XBP1	-1.53281	115.59		FBXO32	3.08923	109.306
												HLA-DRB6	-2.34906	117.084		PER2	1.96464	109.009
												LPIN2	-2.00799	115.206		CACNA2D1	2.91515	107.865
												MRPL14	-1.54018	113.565		PRSS23	4.30005	107.752
												DGKD	-1.90508	115.089		VMP1	1.10698	106.448
												PPP3CB-AS1	-2.45929	114.01		COL7A1	7.3792	106.408
												SCTR	-5.48975	115.621		PUM2	1.19305	106.271
												CD83	-2.6415	113.561		AC093865	3.5463	106.012
												LIPH	-1.4804	110.995		WDPCP	2.15947	105.988
												MICALCL	-2.01773	111.461		RPS6KA5	2.08685	105.774
												C4B	-3.38173	110.934		BICD1	2.47183	105.687
												SLCO4C1	-5.58126	110.981		BMERB1	3.18496	105.505
												MYO1B	-1.14433	105.615		PPFIBP1	2.40062	104.972
												DMBT1	-3.54943	108.09		A4GALT	3.56483	104.913
												SHISA2	-2.52193	107.389		SNCA	5.35115	104.88
												ARRB1	-1.95055	105.671		SYNJ2	3.74175	104.818
												CADPS2	-1.2853	103.141		TMEM40	4.15175	104.773
												PLCH1	-1.86421	103.934		VWA8	1.90214	104.393
												AC007405	-2.73496	104.671		PLCB4	4.72326	102.918
												DAPK1	-1.32202	101.651		MDK	3.40873	102.885
												AC019117	-1.57887	101.437		PPARGC1A	3.01083	102.734
												OPHN1	-1.70068	102.309		ITGB5	2.87344	102.71
												ATP8B5P	-3.29023	104.484		AP002026	3.84143	102.431
												TMEM164	-1.9391	101.389		CDK6	2.95564	101.975
												FAM20A	-1.75571	101.764		CLDN1	2.03091	101.918
												RPS6KA2	-1.42985	99.4637		TRERF1	4.13871	101.61
												FILIP1	-1.8805	101.556		SYTL1	3.00283	101.141
												PID1	-1.08832	98.1728		BCAM	1.5252	100.378
												FHDC1	-2.00922	100.532		UBE2Q2P2	1.80969	100.209
												SSH2	-1.14445	97.0535		TIMP1	2.09366	100.187
												ERG28	-2.24812	100.189		PLAAT2	3.32002	100.167
												HLA-DRB5	-1.94624	99.6177		SPATS2L	1.65999	100.034
												C8ORF34-AS1	-3.12076	100.894		TTTY14	1.7649	99.6004
												ABCC4	-1.25738	97.3333		SCPEP1	1.88996	99.0834
												NUPR1	-1.46091	97.4154		TINAGL1	3.82931	98.7911
												AC055854	-3.53021	100.113		FMO2	5.37472	98.666
												TFPI	-1.81058	97.6418		HS6ST1	3.69532	98.6369
												AL645941	-1.90139	98.0779		KCNQ5	2.84464	98.5019
												DGKI	-1.05633	94.1278		AC138965	4.59666	97.8325
												DIAPH2	-1.20083	92.6524		KCTD1	2.53308	97.5815
												FMN1	-1.42229	94.0077		POLR2J3	1.11925	97.5102
												NCEH1	-1.8609	93.8992		C20ORF194	1.8305	97.003
												HMOX1	-2.47622	95.2024		OAT	2.07995	96.3865
												PRKCZ	-1.70858	93.2638		CDC14B	2.26018	96.37
												LPL	-3.2031	94.5562		INTS4P1	3.88185	96.2328
												ERICH2	-4.25119	94.8006		ID1	1.6135	96.0562
												STXBP1	-1.64394	92.8486		HMGB3	2.9955	95.4265
												MICAL2	-1.21239	90.3127		EFNA5	1.19172	95.2533
												SCIN	-4.41663	93.5992		LRRC8A	2.38031	95.1693
												FREM2	-2.21094	92.2675		UCK2	4.31458	95.0314
												FAM184A	-1.89116	91.481		MUC20-OT1	1.61404	94.4033
												UBE2E2	-1.23736	89.3942		DLG1	1.13883	94.2596
												PLPP3	-1.90895	90.0281		UGCG	1.64769	94.095
												SELENOP	-2.10685	91.1787		OXR1	1.15496	93.7312
												LINC02471	-4.27088	92.8642		CD99	1.83687	93.5979
												EGLN3	-1.05116	87.8866		PKD2	2.88631	93.1928
												COX17	-1.56804	89.4722		FGF7P3	1.97542	93.1782
												MTRR	-2.1271	90.7376		LINC01876	2.6161	93.1407
												KCNJ15	-1.04246	89.4536		MIR4435-2HG	2.32642	92.8437
												HSPB8	-2.87042	90.4302		CHL1	4.53929	92.8222
												RAB27A	-1.19259	87.3792		COL4A6	4.5933	92.5438
												IFT57	-1.39007	87.9729		DTX2	2.26997	92.4502
												TTN-AS1	-2.5204	89.1672		PCED1B	3.12601	92.3059
												PRKD1	-1.34664	86.9567		PHLDB2	2.14601	92.2995
												SLC26A9	-4.62136	89.4054		GADD45A	2.68681	92.2382
												RAP1GAP	-2.82052	89.4041		ENTPD7	3.41846	92.2369
												CDC42EP1	-1.82826	87.6708		KLK11	4.87808	92.2163
												NR1H2	-2.04237	86.6613		STK39	1.58451	91.9896
												ACSS2	-1.91541	86.1261		SMC6	2.44934	91.952
												PMM1	-2.04936	86.5188		PFKP	2.28083	91.2702
												STAM	-1.31534	85.2798		TTC39C	2.96196	90.793
												AC092944	-2.39116	86.02		AOPEP	1.07483	90.7369
												GNG5	-1.19685	82.6379		ADH7	8.78046	90.2948
												NPC1	-1.08503	81.7953		ARHGEF3	1.86286	90.2489
												CDKL2	-2.40615	85.3124		VAV2	2.46688	88.8074
												S100A9	-1.46145	83.3231		SLC25A12	2.31525	88.4371
												AC024257	-2.7904	85.6037		FOXK1	1.85591	88.3717
												SPRY4	-4.0028	85.3498		SLC20A1	1.86151	88.1818
												CKS2	-2.2637	83.9191		LTBP4	2.9879	88.1708
												CPB2	-15.752	85.1532		DLG5	2.41822	88.1615
												ESAM	-5.23904	85.0781		DYNC2H1	2.23285	88.0765
												TSPAN3	-1.15495	81.4067		CFH	2.82248	87.6748
												LMO7	-1.04236	79.808		RHOC	2.05041	87.5321
												PPP1R1B	-3.75079	84.7904		LINC01091	2.88664	87.4937
												LGI3	-4.50516	84.6098		BLCAP	2.03611	87.3304
												AC108516	-2.06227	82.9689		CYRIB	1.10413	87.1918
												CFTR	-2.1774	82.7522		NPAS3	3.74507	86.9223
												HPN	-2.8846	83.3264		TFAP2A	6.28086	86.8914
												MPP7	-1.34234	80.4936		VCL	1.53699	85.6121
												CREB3L1	-2.32557	82.4539		HOMER2	2.04285	85.3134
												ESYT3	-3.12865	82.7659		EYA4	4.77964	85.0069
												CNKSR3	-1.71077	78.8121		TSPAN1	3.1345	84.6342
												SLC5A8	-5.38798	82.8316		TRPS1	2.5974	84.4862
												FBP1	-1.81316	80.7656		PKP2	3.57554	84.3952
												ORM1	-16.6271	82.5775		RUNX2	2.87257	84.2951
												MITF	-2.11615	80.4497		LY6E	1.59174	84.1532
												SCN1A-AS1	-2.26077	80.8795		AKR1C3	3.63119	84.101
												UQCRQ	-1.13401	77.5957		LAMC2	2.63055	84.0652
												ST3GAL6	-1.83033	80.1713		DKK3	5.44926	84.0628
												CDKL5	-1.98429	79.914		RPS4Y1	1.91023	84.0149
												SPRY4-AS1	-1.75994	79.6716		PRKX	3.27516	83.8299
												RHOBTB2	-2.17753	80.3627		WNT5B	3.27186	83.6327
												PAPSS2	-2.76557	80.1178		AFF1	1.17578	83.6209
												PEG10	-3.09092	80.4682		WEE1	2.2154	83.5625
												AREG	-1.30246	77.0137		LINC01106	1.96208	83.3509
												EDNRB	-4.72013	80.5876		AC140504	3.97619	83.2275
												JUND	-1.06442	75.9999		AC073107	2.56726	83.0377
												LRRK2-DT	-4.99345	80.4927		CLMN	2.50163	82.8653
												GADD45B	-1.25579	76.2343		LPAR1	2.632	82.8031
												CSF3	-3.36297	79.5042		KLK10	4.20622	82.6596
												HAGLR	-4.81454	79.3951		STK24	1.51506	82.6488
												FADS1	-2.96246	78.3626		LITAF	1.50708	82.635
												MAN1A1	-1.56619	76.3204		ADARB2	4.3066	82.5188
												RASEF	-1.02262	74.475		HES4	2.82004	82.474
												HKDC1	-4.31063	77.0632		RPL7P9	1.00167	81.8128
												PNRC1	-1.23036	73.0161		PRKCH	1.31661	81.558
												EPDR1	-2.07047	74.9321		SMG1P1	1.2294	81.558
												SYT15	-4.42611	76.0587		FAT2	5.04077	81.4412
												MAGI3	-1.12817	70.7049		SERPINE1	5.53148	81.1125
												ATP6V0A1	-1.24282	71.9407		TPM1	2.46991	80.8324
												DNM2	-1.47245	71.5937		GLUL	1.14166	80.8166
												SH3KBP1	-1.10367	71.5528		NT5DC3	2.8095	80.718
												IDI1	-1.37935	72.4455		TMTC1	3.6347	80.667
												ANKRD44	-1.42289	72.2857		RAPGEF1	1.78189	80.3554
												ICAM1	-2.45698	73.3166		CSTA	3.9054	80.2954
												TMC5	-1.0794	70.6114		SEMA3A	3.13255	79.9912
												SOCS2	-2.43022	73.2926		RARB	3.89681	79.9691
												AC022101	-3.53264	73.3217		CD24	2.12726	79.7312
												CHP1	-1.08338	69.5806		GPX2	7.28449	79.5614
												SESTD1	-1.1225	69.467		RUNX1	1.01257	79.478
												RASSF8	-1.27454	70.7643		WWTR1	1.23139	79.4773
												MEGF9	-1.60862	70.2577		LBH	2.62532	79.3771
												CD302	-1.29951	70.8684		AVPI1	2.19654	79.3594
												TBC1D4	-2.17128	71.3765		MYO5A	2.19826	79.0794
												LONRF3	-1.87706	70.9681		AC012409	3.49155	78.7371
												TMEM87A	-1.00878	67.9189		DSG3	5.7017	78.711
												ACSL5	-1.64424	70.1191		RAD51B	1.41812	78.6783
												CHCHD7	-2.00805	70.018		SYN3	2.03205	78.4204
												CATSPERB	-1.72612	67.993		KHDRBS1	1.34897	78.294
												GPR160	-1.97777	68.8584		CLCA2	6.12536	78.1358
												BCAT1	-3.27238	69.0799		CDH26	2.64179	77.9162
												RUFY3	-1.09967	65.3486		USP9Y	2.11894	77.5353
												RAB20	-1.86181	67.4682		PLEKHS1	5.1157	77.1292
												CEP70	-1.4492	66.1756		RNF165	4.82893	76.8874
												PLIN2	-1.67923	66.3132		RIPK4	3.29679	76.8541
												RAB27B	-2.46142	67.4215		CYP4X1	2.39275	76.4931
												FOLR1	-1.22449	65.7906		KIF2A	1.49871	76.1206
												SEC61G	-1.21044	64.7573		TNFRSF21	1.97712	75.8117
												ADAMTS9-AS2	-1.62055	66.699		PDLIM4	3.48935	75.6831
												HP	-2.80585	67.2398		CERT1	1.30778	75.4551
												PTP4A1	-1.08578	63.5738		SLC22A23	1.29297	75.3857
												TMEM245	-1.23776	63.455		CCDC146	2.36064	75.0459
												MARCHF3	-2.079	64.1738		HOOK2	1.09208	74.917
												TMEM97	-2.44538	65.4073		ADGRG1	3.67839	74.7046
												LGALSL	-2.76663	65.2319		SRPX2	4.37289	74.4471
												EGFEM1P	-3.03452	64.9686		NLGN4Y	3.11972	74.4111
												CCDC69	-2.16317	64.3432		PLEKHA5	1.08353	74.1717
												FAM177B	-2.44434	64.4276		MUC4	2.30707	74.0718
												RIPOR2	-2.42086	62.2176		LPAR6	4.34134	73.8984
												SULT1A1	-1.78851	62.009		IFITM10	2.50149	73.7882
												MT1G	-4.74093	62.6454		ZFPM2-AS1	4.55493	73.572
												MFHAS1	-1.05519	59.9858		GOLGA8B	1.91817	73.5604
												PITPNM2	-2.31947	62.0773		SCGB1A1	4.77974	73.405
												MGST3	-1.04485	59.5017		DTNB	1.14707	73.3623
												FGFR1	-1.20551	60.9026		WTAPP1	6.28612	73.2534
												GOLT1A	-3.40418	62.575		ST6GALNAC2	2.54002	73.1695
												PXMP4	-2.49829	61.9417		CAPN13	4.11569	73.0333
												HK2	-1.77951	60.5785		TFDP2	1.41183	72.8848
												RIPOR3	-1.82752	59.8855		SULF1	3.31159	72.7394
												PLD3	-1.06576	58.4511		PGAP1	2.89663	72.6105
												ADGRE5	-1.27127	58.7265		AR	3.2446	72.4512
												CYP51A1	-1.17626	58.932		TNRC6B	1.09894	72.2326
												AGER	-3.71199	60.4331		AHNAK	1.33289	72.0683
												DNM3	-1.34332	58.3141		LINC01503	3.37422	72.032
												ACADL	-3.37152	60.0798		LPCAT2	2.75738	71.8071
												CHI3L1	-2.73885	60.1169		CPNE8	1.57272	71.5212
												ABCC9	-1.55351	58.1624		INPP5D	3.46672	71.4672
												RMC1	-1.15771	56.2148		ARHGAP21	1.6643	71.4497
												AL096711	-2.62987	59.1173		CYP4B1	1.88726	71.0655
												EMP2	-1.11891	54.79		BAIAP2	1.05964	71.0226
												TEX14	-1.77738	56.0181		CACHD1	1.13513	70.9719
												MPST	-1.44918	56.667		MIRLET7BHG	2.375	70.8598
												ARMT1	-2.22847	58.3801		OAF	4.24852	70.837
												ETV5	-1.1226	56.5661		CLU	2.52369	70.8315
												ARHGAP31	-2.09685	57.7113		CLIP4	1.43654	70.7427
												CLDN3	-1.70204	58.2204		GNB1	1.02379	70.627
												AC096564	-1.74959	56.7181		AQP5	3.37498	70.4876
												WDR11	-1.2767	56.0592		TMEM45A	4.53262	70.2863
												BMP3	-3.98348	58.1868		MINDY2	1.97483	70.1469
												SDC2	-1.61769	57.1675		SEMA3C	2.72469	69.9134
												EIF2S2	-1.19706	54.9471		FNBP1	1.99501	69.8925
												WWC3	-1.22179	55.938		DOCK1	1.06454	69.6977
												ENPP7P8	-1.26641	55.6789		JAG1	2.04844	69.5431
												HLA-DQA1	-1.69979	56.2407		PCSK5	1.58758	69.4444
												SMAGP	-1.64554	56.2056		MEIS1	3.54165	69.2979
												PDE4C	-1.11145	54.7377		FBLIM1	3.41141	69.2484
												SSR3	-1.26322	54.3993		AL139807	1.10868	69.1606
												GLCCI1	-1.4953	54.6277		SOX9	4.12494	69.1063
												KNDC1	-3.11106	56.2918		PLCH2	4.88288	68.9604
												KCNJ8	-3.18864	56.1766		ABI2	1.45852	68.7212
												AC133134	-1.1865	53.7131		ARNTL2	2.95275	68.6087
												WWC2	-1.07455	53.0242		ST6GALNAC1	2.79781	68.4993
												C5ORF38	-1.65693	54.7196		CTBP2	1.27825	68.4977
												KIF22	-1.54071	54.2432		DENND6A	2.13256	68.3528
												GSTA4	-1.13736	53.4434		UBASH3B	2.19931	68.2971
												POLR2C	-1.49417	54.5169		TUSC3	1.85165	68.2119
												ACADSB	-1.68268	54.3495		KHDRBS2	1.91019	68.1363
												AC003991	-2.89121	54.6387		ANKRD36C	2.40877	68.0559
												PROS1	-2.29459	54.6684		TAX1BP3	1.58235	67.8704
												CGN	-1.65105	53.6638		GMDS	1.26484	67.7886
												CYBRD1	-1.3113	53.1495		NCKAP5L	2.15406	67.7737
												ERLEC1	-1.53542	53.5048		FAM185A	2.11548	67.7392
												AGR2	-1.03669	51.7092		RAPGEFL1	2.66304	67.6845
												SEC11C	-1.52944	53.0002		CD99L2	2.25068	67.4931
												CABLES1	-1.58197	52.568		EXOC6B	1.1448	67.1147
												LURAP1L	-1.56816	52.0702		CDC42EP4	1.99999	66.9509
												GPM6A	-3.00305	53.0829		TPM2	4.02364	66.9478
												SDCBP	-1.00594	50.2097		HSPA4L	3.0635	66.9248
												PPP2R5A	-1.19397	50.3702		C11ORF80	1.93171	66.5192
												ABTB2	-1.75473	51.2825		SIK1	1.34374	66.4451
												ACSS3	-1.2109	50.5145		NR2F1-AS1	4.39429	66.3633
												DCC	-1.7994	50.9984		MED12L	3.09665	66.3152
												ASRGL1	-1.71123	51.3331		MYADM	2.13432	66.3083
												MTARC1	-3.05113	51.6179		STRN	1.82221	66.2304
												MLLT3	-1.0416	48.9329		TOB1	1.20751	66.1863
												EPHA4	-1.49985	49.6574		LTBP1	3.18103	66.184
												MVD	-1.56549	50.3668		RSRP1	1.57852	65.7693
												C1ORF210	-3.10695	51.1372		CX3CL1	4.32069	65.7167
												TFCP2L1	-1.17029	48.325		BMP7	4.72757	65.6616
												SLC2A3	-2.25304	50.0835		CBLC	2.45991	65.6604
												ENSG00000283932	-2.00623	50.4468		FAT1	1.64813	65.6413
												SLAIN1	-3.3911	50.6822		PITPNB	1.22985	65.598
												DDAH1	-1.1936	49.2705		ZNF846	2.81089	65.4859
												DUSP6	-1.26181	48.1084		MINK1	2.07221	65.1794
												AC006994	-2.01808	49.922		GPC1	2.84042	65.1519
												PLA2G10	-1.6934	49.2738		FAM83B	4.56337	65.0551
												TSPAN13	-1.08912	47.7325		ANKRD20A11P	2.99235	65.0394
												RCAN1	-2.28797	49.2843		PDPN	3.80313	64.9711
												OCLN	-1.22338	48.0727		SEPTIN2	1.20551	64.8846
												ZNF710	-1.5785	47.9394		FERMT1	3.5971	64.7676
												MT1E	-1.49179	45.976		MICALL1	2.60725	64.5302
												SOD3	-1.11806	47.4145		SOX6	1.91874	64.3415
												ODC1	-1.4724	48.0351		PKP4	1.18356	64.2719
												ABHD5	-1.11361	47.267		LAMA5	1.86414	64.2648
												CHRM3	-2.24449	48.5199		MDFI	4.95634	64.258
												SQOR	-1.53046	47.4578		POLR2J4	1.05885	64.1437
												SLC27A3	-2.19812	47.7631		MORC3	1.84681	63.9655
												CCDC30	-1.03729	46.5613		DUSP23	1.55623	63.959
												TAPT1	-1.28085	46.9421		ISYNA1	3.33493	63.9369
												CLIC4	-1.18117	45.6151		ADNP	1.31278	63.8592
												PRR15L	-2.81921	48.0286		ARHGEF35-AS1	1.94184	63.7229
												RIPK2	-1.50973	46.088		ALDH1A1	1.59192	63.6728
												ROR1	-1.24672	46.2783		MAPKBP1	2.02579	63.5738
												RNASE4	-1.27272	46.5602		CASC15	2.76247	63.5125
												AKAP7	-1.95073	46.6521		RNF207	3.53078	63.4501
												ITPR2	-1.04333	45.3707		RAB4A	1.72884	63.316
												AP002954	-2.00497	46.9302		CAPS	2.97389	63.2138
												LGALS2	-2.33399	47.4267		ANKRD10	1.19961	63.0778
												SPNS2	-3.71553	46.8807		BAG1	1.21731	63.0082
												CDK2AP2	-1.48611	45.702		TM7SF3	1.71627	62.943
												NTN4	-1.26401	44.844		BCL11A	2.36663	62.897
												PLXND1	-3.03847	46.7749		TMEM123	1.28218	62.7926
												KLF2	-1.75637	45.7326		TTC19	1.12501	62.4655
												TM7SF2	-1.87403	45.9107		RALGPS2	1.87115	61.9406
												FAM149A	-2.24244	45.7427		HHAT	2.29308	61.8127
												TMEM256-PLSCR3	-1.11515	44.2313		KIAA1671	1.40925	61.8
												EDEM1	-1.41717	45.2909		NFIB	1.128	61.7101
												AL035661	-2.2999	46.1508		EHD4	1.70136	61.377
												AADAC	-1.97946	46.1216		FKBP5	1.07862	61.3356
												GUCY1A1	-2.05417	45.9567		CRIP1	1.23831	61.2326
												BTBD16	-2.99134	45.9593		EHBP1	1.45331	61.1437
												CTSE	-2.38235	45.8697		ADH1B	4.71039	61.0007
												AC009065	-2.26941	45.2462		SMG1P3	1.17602	60.9661
												LIFR	-1.66497	44.8618		ZNF586	1.74722	60.8324
												LRATD2	-2.11549	44.9682		AL591684	1.68753	60.8269
												HLA-DQB1	-1.22166	43.571		PROM2	3.76951	60.5638
												GADD45G	-1.31921	43.7402		FRAS1	2.14823	60.5427
												NDUFAF3	-1.21016	43.3477		CDH13	3.51149	60.5295
												PLAGL1	-1.16848	43.6496		EDA	2.8601	60.4655
												SQLE	-1.17613	43.5196		HS3ST1	4.36232	60.4395
												CFL2	-1.36858	43.8047		APOD	4.72744	60.4234
												CENPX	-1.21559	43.0253		TUBB6	2.68635	60.3906
												C12ORF49	-1.02995	42.7		FGD6	1.62287	60.3225
												AC119674	-1.29509	42.2703		GLIS3	1.06437	60.1542
												PFKFB2	-1.11018	42.6525		SH3TC1	2.46025	59.8217
												CCNJL	-1.25012	42.8177		NSG1	3.01415	59.6842
												LNC-LBCS	-1.17079	42.8076		BMS1P1	1.78167	59.63
												ZDHHC21	-1.20707	41.8344		HSPB1P1	1.2027	59.2209
												PIGA	-1.03759	42.1312		ROCK2	1.39188	59.0583
												CRB3	-1.55389	42.8293		EMP1	1.49585	58.9835
												ATP13A4	-1.0324	40.6521		TRMT9B	2.76762	58.9385
												SMIM22	-1.33268	42.3481		SRGAP1	2.2567	58.7961
												CISH	-2.38947	43.3605		AC008687	3.68862	58.691
												RASSF5	-1.12293	41.243		CDC42BPB	1.36272	58.6402
												PON3	-1.92975	42.872		FRMPD4	4.24845	58.623
												NECAB3	-1.95963	42.2605		LRMP	3.45091	58.3802
												MAP3K20	-1.00357	40.7324		NEK6	1.80814	58.3423
												ARHGAP29	-1.35144	41.801		GPCPD1	1.11845	58.2605
												SLC25A4	-1.15998	41.3644		RP1	2.27789	58.1369
												GANC	-1.21543	40.6231		PRKAA2	3.29028	57.8775
												LRP6	-1.13656	41.0437		UBA6	1.65384	57.7887
												LSS	-1.48301	40.8941		PTPRQ	3.43966	57.5845
												FZD5	-1.7776	41.2161		FAM171A1	3.27535	57.5623
												SEZ6L2	-2.0471	41.5827		UTY	1.44333	57.2732
												ACAT1	-1.05368	39.7847		DAPK3	1.79738	57.2564
												TNFSF12-TNFSF13	-1.35185	40.7953		TIMP3	2.34319	57.2075
												TCOF1	-1.84414	39.9383		SLC25A21	2.14634	57.0171
												AC116407	-1.95008	40.8072		FAM157A	1.76307	56.9268
												RP11-89K10	-2.21643	40.7506		ARL4D	2.96505	56.748
												OXNAD1	-1.32602	39.1502		ARFGEF1	1.09126	56.7466
												TTC39A	-1.77015	39.8502		PLAC8	3.21921	56.7181
												DPM2	-1.2871	39.4576		SOX4	1.02935	56.6294
												MYEF2	-2.75172	40.1063		GAS6	2.45202	56.4479
												STARD4	-2.40828	39.9264		PTPRS	1.62052	56.2439
												NCMAP	-1.65118	38.7555		WDFY2	1.25749	56.2045
												NUDT16	-1.48305	38.3443		FRYL	1.29045	56.1322
												NINJ2	-1.5363	38.2428		ACOT11	2.71792	55.9059
												RDH10	-2.05383	37.6064		PDCD4	1.67994	55.8947
												MREG	-1.07479	36.5644		TCF20	1.47224	55.7391
												B3GNT7	-1.56329	36.7977		AC015712	3.8316	55.622
												SLC41A2	-1.35814	36.3709		EDARADD	3.14073	55.3281
												DCDC2	-2.2102	36.8357		AC007326	2.6766	55.3106
												RAB17	-1.44404	35.8539		GPC3	3.35018	55.288
												DHCR7	-1.68911	36.5835		GUSBP1	1.33197	55.1141
												QDPR	-1.51471	35.4364		THOC3	3.32002	54.8833
												TNFSF15	-2.00509	36.295		LRIG3	2.19911	54.883
												ID4	-1.29173	35.1253		CHD6	1.53562	54.6586
												GJA1	-1.51414	35.4922		SIK1B	1.85946	54.4279
												NLGN1	-1.52785	34.723		SMAD3	1.23515	54.4145
												WFDC3	-1.98856	35.2248		VEZT	1.01911	54.3993
												MCTP1	-1.04263	33.1369		MFSD14C	1.16888	54.3545
												MTHFD2L	-1.0946	33.0456		FAM172A	1.03839	54.1076
												AC009133	-1.52891	33.823		ITGA6	1.6173	53.9958
												COL4A4	-1.2633	34.3488		SLC35F2	2.13323	53.9548
												TMEM116	-1.18501	33.959		MTSS1	1.57019	53.8431
												AL121944	-1.73259	34.2281		LRP4	2.90109	53.7295
												RILP	-1.42584	34.1151		AP000787	2.13981	53.7259
												SMC4	-1.51405	34.0912		SULF2	2.94172	53.6575
												PTRHD1	-1.0583	32.7206		DEF6	3.34335	53.4021
												TC2N	-1.03961	32.6951		CHSY1	2.37595	53.3956
												FEM1C	-1.36589	33.6849		SS18L1	1.97985	53.3861
												DOT1L	-1.25535	33.0611		GAN	2.04441	53.3584
												CPEB2	-1.19154	32.9253		SSH1	1.51456	53.3135
												BCAP29	-1.04135	32.5089		ELN	3.28341	53.2741
												SEC22B	-1.12066	32.7323		RIN2	1.50093	53.1499
												MEGF6	-1.48459	32.5257		VAV1	3.18638	53.1319
												SCAI	-1.2118	31.8819		SPDYE21	1.91884	53.0738
												C11ORF54	-1.36546	33.2208		AC092171	3.21783	52.7959
												NAMPTP1	-1.02086	31.7569		SMG1P2	1.17105	52.7929
												TLCD4	-1.05264	32.4047		BCL2	2.65591	52.7682
												KDM2B	-1.70605	31.3933		CYP2S1	3.29966	52.7618
												BANK1	-1.44553	32.0919		TP53TG1	1.99161	52.6122
												H1-2	-1.17098	31.0438		MICOS10-NBL1	3.15974	52.5143
												ISG20	-1.24732	31.475		FA2H	2.79074	52.4546
												CROCC	-1.08874	30.8564		KCNMA1	2.3996	52.2917
												ARHGEF1	-1.11297	31.269		KIF21A	1.99772	52.2283
												TREM1	-1.50576	32.035		PHLDA3	2.09794	52.1858
												CNOT8	-1.2595	30.988		AKT3	2.22482	52.053
												AMMECR1	-1.21296	30.5321		PAWR	1.12092	51.8399
												SIAE	-1.28403	31.0971		SINHCAF	1.6692	51.5864
												LIMD1	-1.04597	30.0106		RB1	1.55835	51.5662
												ZNF281	-1.14534	30.5031		DNAJA4	3.16491	51.5067
												NNMT	-1.20957	29.6849		PCNX2	1.83043	51.4593
												AL137802	-1.3687	30.3438		CRYBG1	1.47353	51.3177
												LINC02006	-2.67758	30.739		MMP7	2.68884	51.2755
												XAB2	-1.22082	30.1183		SMG1P6	1.50271	51.2362
												TMEM141	-1.22638	29.4248		ABLIM1	1.05792	51.1309
												COPZ1	-1.14751	28.5975		LDLRAD4	1.7775	51.1022
												FRY	-1.02361	29.0945		SERINC2	1.70769	51.0415
												ADGRF1	-1.65462	28.8975		TBC1D9	1.6192	51.0129
												SNX24	-1.03346	28.2019		TTC6	1.51963	51.0076
												ANKRD29	-1.88103	29.2069		ZC3H11A	1.07378	51.0013
												SNCAIP	-1.17193	28.3979		SLC1A3	3.34703	50.776
												TST	-1.55364	28.425		CTNND1	1.25381	50.776
												MRPL32	-1.07029	27.653		IKBIP	2.49056	50.5365
												C1GALT1	-1.00873	27.1818		SHROOM2	2.12613	50.5356
												CPAMD8	-1.17208	27.6584		AC211476	2.36473	50.5341
												AC015912	-1.51742	28.0372		ROR2	2.81824	50.4609
												IL20RA	-1.34461	26.6194		WIPI1	3.78894	50.4237
												PDZK1IP1	-1.20284	26.5947		ITGB1	1.23836	50.3278
												MYO16	-2.15079	27.301		STOM	1.18053	50.1657
												AC007161	-1.96418	27.1101		SUMF1	1.23786	50.1487
												ALDH6A1	-1.35214	27.1303		GNAL	1.81741	50.0295
												FADS2	-1.38347	26.4803		CD81-AS1	2.6114	50.0024
												AC242426	-1.87021	26.2597		WDR49	2.6078	49.9879
												COL4A3	-1.42877	26.6925		NCKAP5	1.99242	49.9491
												KCNK5	-1.59842	26.688		AHDC1	2.42889	49.8178
												AC107072	-1.71878	26.6448		KREMEN1	2.02296	49.7654
												MCUR1	-1.05791	25.8317		PLCE1	2.61745	49.2705
												AP001107	-1.18946	25.7869		ACER2	2.82249	49.1747
												TMEM41A	-1.23894	25.3605		NRP2	1.46975	49.1465
												PLCXD1	-1.59612	26.1005		ZDHHC7	1.6639	49.0097
												LINC01290	-1.77644	25.6101		HES1	1.6464	48.9698
												MMP28	-1.34445	26.0807		EEF1A1P11	2.28585	48.9548
												NDNF	-1.1316	25.2779		SLC9A9	2.71463	48.9529
												SLC27A4	-1.36721	24.8838		SETX	1.54874	48.8253
												FAH	-1.56086	25.1463		BMPR2	1.04701	48.7995
												ENPP7P10	-1.10946	25.0227		TTC39B	1.46035	48.7251
												SC5D	-1.05933	24.9754		ARHGEF4	2.49881	48.6945
												NOS1AP	-1.30917	24.6068		SEPTIN10	1.47424	48.6916
												POLDIP3	-2.40498	24.0818		AP002884	1.49131	48.6895
												CLCN5	-1.39555	24.1686		SH3RF2	1.79732	48.6732
												SERPINF2	-1.06043	23.8614		UBE2Q2	2.29158	48.5398
												FAM241A	-1.39731	23.8402		OPTN	2.00427	48.3861
												CISD3	-1.13751	23.8071		CCDC144NL-AS1	3.30884	48.3402
												ZNF444	-1.01242	23.7243		NAV3	3.17396	48.2607
												PPP4R4	-1.00893	23.6106		ROBO1	1.51235	48.2169
												BAHD1	-1.44543	23.875		BCAS2	1.67116	48.1014
												CHSY3	-1.18572	23.1446		HSPA9	1.10628	47.9561
												RASGRP1	-1.5977	23.6057		PMEPA1	1.92394	47.945
												TMEM9	-1.08342	23.2195		SH3BGRL3	1.47037	47.6664
												MTHFR	-1.19555	22.576		TMEM237	3.21388	47.567
												DNAJB9	-1.1105	22.6892		PIK3R1	2.22022	47.5411
												SRD5A3	-1.21465	22.208		RILPL1	2.11031	47.5216
												SLC39A4	-1.30129	22.1532		UQCRC1	1.37658	47.24
												C9ORF152	-1.02327	22.2439		ST14	1.64557	47.2215
												AC012651	-1.03804	21.8683		DNM1L	1.53058	47.1589
												GUCD1	-1.40624	22.2221		PSMG4	1.45775	47.1439
												AC115223	-1.41359	22.1202		IKZF2	2.41732	47.1081
												C1ORF116	-1.08992	21.6277		CYTOR	2.09231	47.0097
												GK	-1.00773	20.9652		CAMSAP1	2.18918	46.9089
												PPP1R15B	-1.18843	21.2178		NAPRT	2.57756	46.6408
												RAB11FIP2	-1.19184	21.4999		CSNK1E	1.50025	46.5545
												MAPKAPK3	-1.0053	21.0577		SLC20A2	1.17078	46.5414
												ELOVL1	-1.38703	20.8966		IQCJ-SCHIP1	1.45816	46.3124
												C15ORF61	-1.25158	20.9099		GRIK2	3.58381	46.2283
												ACOT1	-1.03293	20.2553		EDNRA	2.70155	45.9576
												VDR	-1.07041	19.9225		RIC1	1.31615	45.9141
												PAQR5	-1.23963	20.552		PLCL1	1.85702	45.8054
												FURIN	-1.07532	20.5392		SULT2B1	2.10652	45.7488
												FLVCR2	-1.42362	19.7141		SGPL1	1.73103	45.7424
												IGSF3	-1.08231	19.306		TBC1D2	1.08365	45.7329
												SLC16A10	-1.0123	19.2813		KHDC4	1.46652	45.6369
												SLC2A13	-1.16975	19.2581		IGF2BP2	1.19352	45.6219
												GPD1L	-1.23688	19.4784		AC027097	1.24825	45.6153
												VWA1	-1.17337	19.0456		SOBP	1.85622	45.5041
												PTER	-1.18118	19.0406		XPO6	1.25595	45.4691
												HMGCS1	-1.00716	18.3176		ACTR3	1.10605	45.3777
												NECTIN3	-1.03254	18.67		KDSR	1.6046	45.3655
												TMEM108	-1.17867	17.7517		ZNF706	1.34461	45.1558
												LIN52	-1.20841	18.0296		TMTC3	1.66063	44.9967
												CYP1B1	-1.23142	17.8415		NSD1	1.17291	44.6792
												MTARC2	-1.09425	17.6105		URB1	2.16051	44.6335
												SPRY2	-1.00494	17.1652		GCNT1	2.87869	44.5957
												PAG1	-1.188	16.8172		NAP1L4	1.23199	44.5942
												SLC22A15	-1.19522	16.3132		MNAT1	1.16979	44.5428
												SCEL	-1.61338	16.621		PLEKHG1	1.6434	44.4806
												FAM110B	-1.11481	15.6524		B3GALNT2	1.33649	44.4454
												OCLNP1	-1.06017	15.2154		PHACTR4	1.09138	44.4268
												PARP16	-1.3306	14.2675		TENM2	2.70941	44.4218
												C12ORF40	-1.39821	14.9345		KLF4	1.65239	44.3186
												NR2F6	-1.24958	13.8841		PLEKHA2	2.28332	44.3176
												CASP10	-1.14489	13.6843		AC138409	1.40682	44.2895
												ST20-MTHFS	-1.0191	13.0687		PHLDB3	2.76138	44.2213
												NPL	-1.102	13.0205		AC007780	1.45671	44.1919
												AL132671	-1.08826	12.5895		RBFOX1	2.25018	44.1552
												ARHGAP45	-1.56219	12.7535		MLXIP	1.26524	43.9971
												MIR100HG	-1.2834	12.3932		LRCH1	1.52509	43.9225
												NR1D1	-1.01515	11.643		BRWD1	1.1439	43.6871
												ARMH1	-1.91425	10.9604		USP48	1.37294	43.6427
												MROH5	-1.28552	9.02156		GSN	1.2029	43.5946
												ASAP3	-1.20359	8.39041		KIF26B	1.4557	43.5563
																MYH11	2.88416	43.5102
																STX6	1.81187	43.1924
																KPNB1	1.2923	43.1924
																ENSG00000283088	1.76261	42.99
																ANKRD36	1.52863	42.99
																GOLGA2P10	1.27793	42.9746
																GRTP1	1.88343	42.9278
																GHR	3.26334	42.9188
																ABCA13	3.18998	42.6524
																AC078883	2.15596	42.539
																TNS3	1.37372	42.5014
																YEATS2	1.28995	42.3937
																EMB	2.77604	42.2639
																SCARB1	2.82712	42.1616
																SAA1	1.30739	42.0822
																PKD1	1.65928	42.0677
																CD82	1.99231	42.0504
																PRICKLE2	1.25445	42.0435
																RIOK3	1.06976	41.9843
																OCIAD2	1.09453	41.9765
																NAV1	2.46863	41.9371
																CMTM7	1.07532	41.8496
																ZDHHC13	1.88656	41.8
																SOGA1	2.54732	41.7604
																CLYBL	1.87236	41.6557
																ZNF875	1.87154	41.6046
																AC079781	1.09189	41.527
																ITGAV	1.20346	41.5068
																TG	2.81974	41.4564
																SLC4A4	1.35861	41.4359
																FBXL18	1.39215	41.4041
																PRUNE2	2.61993	41.3835
																LAMB3	1.21061	41.379
																LMO4	1.54816	41.3534
																BCL7A	1.77031	41.3444
																ANKH	1.56058	41.304
																S100A16	1.29152	41.1969
																GALNT18	1.17403	41.1229
																GPC6	1.85981	41.121
																MARCKS	1.65186	41.1088
																FYB1	3.0615	41.0638
																KSR1	1.95241	41.0437
																LINC02256	1.93395	40.9826
																TPBG	2.20605	40.7165
																OPA1	1.35428	40.6916
																FZD6	1.53236	40.691
																PTPRT	2.7042	40.6003
																PDE10A	2.51599	40.552
																MTFR1	1.50158	40.5362
																STK38L	1.80604	40.5061
																ZNF565	1.61	40.3497
																KHDC1	2.11797	40.3298
																PLCB1	2.01723	40.3298
																ARHGEF28	1.85992	40.2862
																INPP1	2.25618	40.1602
																CHCHD10	1.02006	40.0813
																AP1S3	1.79532	40.06
																PMS2P1	1.93692	40.0192
																CELSR2	2.64992	39.9717
																GNA15	1.88907	39.9685
																SRGAP2C	1.56326	39.7631
																PPL	1.19704	39.6918
																RAI1	1.26314	39.6387
																DSE	1.82523	39.637
																AC138305	2.68609	39.622
																PSTPIP2	1.7878	39.603
																CNTNAP3B	1.67559	39.5722
																TFRC	1.28993	39.5274
																CORO2A	1.26535	39.4461
																HACL1	2.17239	39.4426
																ADORA2B	2.05706	39.4415
																TGFBR1	2.16592	39.2949
																GNG12	1.34948	39.1652
																SRGAP2	1.31203	39.1505
																TUT4	1.10089	39.1377
																GCC2	1.2627	39.1039
																CDK17	1.195	38.8663
																RNF24	1.08306	38.8587
																LYPLA1	1.32436	38.8487
																SPDYE3	2.37966	38.8014
																NMD3	1.87191	38.7278
																CAPN1	1.08659	38.6998
																SORL1	2.02779	38.6422
																TNC	1.39043	38.4417
																CLIP2	2.32744	38.4078
																TMEM68	2.04198	38.3788
																ZNF440	1.96792	38.3513
																IRS1	2.64378	38.2425
																ST3GAL3	1.63561	38.2235
																VCAN	2.76589	37.909
																SEC14L1	1.40575	37.9051
																AC074386	1.62543	37.6159
																PLEC	1.39335	37.5701
																SUGCT	1.91683	37.5635
																MTMR1	1.50288	37.4857
																RHOBTB3	1.5194	37.4525
																CARD11	2.51255	37.4231
																NIN	1.92264	37.3783
																PDE7A	1.68191	37.2839
																ZKSCAN1	1.84126	37.2716
																FLNB	1.04071	37.256
																MBP	1.12676	37.242
																HS6ST2	1.62489	37.1379
																GUSBP16	1.66781	37.088
																BMS1P7	2.24075	36.7565
																DCUN1D5	1.83192	36.6804
																SLC25A25	1.53342	36.4977
																AKR1C2	1.30306	36.4977
																TNS1	1.0817	36.4572
																SLC27A1	2.08805	36.4295
																RCBTB1	2.22595	36.3596
																DLGAP4-AS1	2.57416	36.3387
																MRTFB	1.21632	36.2834
																EOGT	1.95387	36.2536
																TMEM184B	1.35081	36.2282
																GSTK1	1.04135	36.1531
																RIC3	1.17728	36.0767
																CACUL1	1.33665	35.9779
																STIM1	1.24933	35.9657
																PPP2R2B	2.60319	35.922
																DOCK7	1.49892	35.9209
																NOTCH3	2.21411	35.8409
																CASC4	1.20502	35.824
																MTCL1	2.20194	35.8188
																IP6K2	1.23507	35.6958
																GNAI1	1.45007	35.6695
																PYCARD	1.58445	35.6199
																PLD1	1.81619	35.5754
																ARSG	2.09338	35.5208
																KDM7A	1.21575	35.4973
																LINC01725	2.41085	35.496
																CNTN3	2.3212	35.3995
																MROH7	2.24439	35.2603
																DCAKD	1.85798	35.215
																USP28	1.97291	35.1656
																UBA2	1.24377	35.1219
																MPDZ	1.76861	35.0088
																NEMF	1.09304	34.9887
																HOMER1	1.73811	34.9191
																LMCD1-AS1	1.93658	34.825
																RNF19B	1.56875	34.8188
																PAK1	1.45588	34.8078
																AC068896	1.24852	34.7455
																UBE4B	1.10919	34.6337
																NASP	1.13043	34.5297
																MFSD6	1.78591	34.4361
																PLEKHA1	1.32566	34.3704
																AKIRIN1	1.12538	34.3492
																PLEKHH2	1.78837	34.2549
																TMEM131	1.0224	34.1803
																MAN1C1	2.23439	34.0968
																HDGFL3	1.82223	34.0904
																PRKDC	1.0657	34.0112
																TGFB1	1.24841	33.9592
																FAM118A	2.52942	33.9551
																NSMAF	1.32724	33.8629
																GARNL3	2.22333	33.8506
																AC015802	1.82067	33.8458
																PHYHD1	1.20068	33.8151
																METTL8	2.08523	33.8046
																CBFA2T2	1.08235	33.7846
																ATP8B1	1.26199	33.7663
																NMRAL1	1.34917	33.6032
																CLEC2D	2.07274	33.5207
																CTTNBP2NL	1.39316	33.5013
																DNASE1	1.90608	33.3901
																SOX2-OT	1.3583	33.3832
																TBC1D8	1.09735	33.3125
																KLF3	1.26013	33.2989
																MFSD4A	2.13451	33.2971
																CCND2	1.48847	33.1714
																TNFRSF19	1.88541	33.1399
																TIAM2	1.35985	33.0708
																AC104123	1.66949	33.0332
																RHOD	1.73202	33.0222
																PAPSS1	1.61477	32.9801
																TCP11L1	2.22567	32.9226
																PGM2L1	1.72462	32.8969
																WDR66	2.20763	32.8079
																MTSS2	1.04791	32.7387
																TMEM154	2.27931	32.6747
																SS18	1.17555	32.6228
																FAM3C	1.56578	32.6199
																ALOX12P2	1.34564	32.5897
																FAM3B	2.03353	32.589
																ZNF121	1.48361	32.5886
																MYO19	1.79823	32.5878
																ABCG1	2.06985	32.5588
																CRYBB2P1	1.90175	32.5437
																CAPN12	2.01019	32.5303
																ZNF43	1.68096	32.4878
																SHISA5	1.47708	32.4491
																LRRC1	1.84981	32.4059
																NIPAL2	1.90875	32.3765
																KMT2A	1.04838	32.2949
																MMP14	2.07762	32.2564
																GAPDH	1.44074	32.2204
																SPDYA	1.64668	32.1341
																SFXN1	1.57047	31.9653
																PRXL2A	1.18718	31.9131
																ZNF608	1.04247	31.8825
																PRELID2	1.85313	31.806
																ATF6B	2.01494	31.7658
																DGLUCY	1.25975	31.752
																AL136295	1.01983	31.7341
																CBR1	1.48653	31.7252
																EML2	1.86658	31.6454
																CDCP1	1.94531	31.6083
																CR382285	1.7403	31.4129
																TTC7B	2.33477	31.3988
																AC007318	1.75925	31.3414
																HYDIN2	2.03566	31.3387
																RBBP8	1.44066	31.3104
																BICD2	2.08773	31.2116
																CYP4Z1	1.05193	31.1538
																CTDSPL	1.22035	31.1439
																CATSPER2	2.21684	31.1117
																TPT1-AS1	1.01416	31.1058
																ZFR	1.01497	31.0841
																SLC7A1	1.35591	31.068
																C5AR1	1.42072	31.0401
																ADGRL2	1.82622	30.9198
																FGFBP1	2.36418	30.8907
																PGAM1	1.95789	30.8798
																MIPOL1	1.28094	30.8022
																OTULIN	1.24209	30.6727
																FAM189A2	1.50264	30.6586
																AL355315	1.3871	30.6339
																MIR34AHG	1.29002	30.5982
																CDR2	1.25015	30.4833
																RFX7	1.18531	30.4823
																TMEM150C	2.18972	30.4606
																VOPP1	1.51695	30.2584
																AFAP1	1.83668	30.2414
																AC010615	2.042	30.1517
																RPS3AP21	1.04617	30.0664
																AL445248	1.93192	30.0315
																SDHAP1	1.70819	30.0134
																MTAP	1.52858	29.9778
																REPS1	1.10161	29.8729
																STAT2	1.53065	29.7076
																SBNO1	1.19483	29.6541
																BTRC	1.10689	29.6512
																AL360181	1.24095	29.5393
																NHLRC3	1.73506	29.5024
																TOP2B	1.218	29.469
																KIAA1522	1.20262	29.453
																FAM13B	1.00677	29.3557
																SHLD2	1.039	29.3161
																DISC1	1.73498	29.2943
																RBM4	1.13738	29.2921
																SRGAP2B	1.33957	29.2545
																HDAC2	1.27419	29.2449
																FAM157C	1.00774	29.2368
																STMN1	1.41657	29.208
																ZNF814	1.71674	29.1752
																ZNF280D	1.24304	29.1594
																TP53BP1	1.35202	29.1095
																FBXL2	1.30072	28.938
																VASP	1.34451	28.8794
																CNOT6L	1.29444	28.8687
																D2HGDH	1.48957	28.8513
																PLXNB1	1.70728	28.814
																FGFR3	1.91411	28.7527
																GPD2	1.15695	28.6857
																KLHL5	1.78767	28.6794
																ACOT7	1.41241	28.5657
																CNTRL	1.52007	28.5447
																SMYD2	1.76456	28.505
																PHF14	1.07187	28.4982
																NT5C	1.43697	28.4622
																RNF215	2.01043	28.3979
																NOMO1	1.48443	28.3197
																PRNP	1.19412	28.2629
																AMFR	1.58227	28.2321
																MAP3K1	1.52224	28.1237
																INPP5F	1.95731	28.1189
																ELK4	1.50829	28.0836
																OBSCN	2.21555	28.0729
																COPG2	1.48456	28.0729
																SAMD8	1.48783	28.0012
																AC069287	1.56636	27.9567
																IL3RA	1.09935	27.8906
																R3HDM1	1.34946	27.8222
																HIBCH	1.30491	27.7324
																DACH2	1.60027	27.575
																MXRA7	1.88116	27.549
																TRIT1	1.60787	27.5327
																TMEM87B	1.10478	27.518
																CHST15	1.56098	27.4859
																ATXN3	1.59551	27.4803
																MTMR3	1.02003	27.3896
																DIP2A	1.27532	27.3454
																CGGBP1	1.02386	27.3198
																CSE1L	1.264	27.3131
																THSD7B	2.0611	27.2759
																TSPAN14	1.073	27.2534
																ZNF544	1.4917	27.1887
																IRS2	1.24248	27.1488
																LINC02614	1.79216	27.1017
																LINC01572	1.76433	27.0858
																SETD4	1.84447	27.004
																OVOL2	1.19275	26.9973
																PHLPP1	1.05887	26.9686
																SMG1P7	1.54508	26.9261
																LONRF1	1.45602	26.9168
																PHF11	1.34876	26.862
																SRGAP2D	1.6289	26.8298
																BNC2	1.81415	26.7999
																POLR2B	1.23741	26.7724
																RAP1GAP2	1.5871	26.7224
																MARF1	1.84674	26.6877
																RAB7B	1.72569	26.572
																LINC01376	1.3913	26.4827
																MPP6	1.26428	26.4013
																CBR4	1.31153	26.3327
																CDIP1	1.73378	26.2709
																DDR1	1.37572	26.2605
																TTBK2	1.18319	26.2567
																CCN2	2.20281	26.1818
																SLC25A26	1.19701	26.1721
																LRP1	1.72369	26.1638
																ELP2	1.22775	26.1635
																XXBAC-BPG154L12	2.17145	26.0836
																QTRT1	1.48377	26.0183
																GLI3	1.22106	25.9168
																PRKD2	1.44089	25.8363
																POMGNT1	1.80742	25.8233
																ZYX	1.59011	25.7847
																EDIL3-DT	2.10773	25.6369
																AVL9	1.03281	25.6356
																UBE2E3	1.04556	25.6221
																IDS	1.28814	25.5804
																FARP2	1.05673	25.5096
																BID	1.53552	25.4712
																STXBP3	1.25306	25.4594
																MEIS2	1.25475	25.4452
																TMEM168	1.52163	25.3208
																PITPNC1	1.05539	25.2895
																MBTD1	1.14496	25.2801
																RHBDF2	1.76599	25.2113
																NDUFAF6	1.10851	25.1677
																ANKRA2	1.88091	25.1213
																LNPEP	1.30816	25.0047
																TRIP6	1.11891	24.9718
																KCTD20	1.30084	24.963
																CDC14A	1.59216	24.9262
																IFNGR1	1.06219	24.7037
																AC010522	1.36223	24.695
																GMPS	1.32864	24.6685
																SLC4A7	1.20309	24.6272
																UBAC1	1.74817	24.5479
																MTCO1P40	2.84766	24.5084
																TBC1D32	1.47409	24.4721
																HIBADH	1.54028	24.3813
																RCOR3	1.00222	24.3224
																HELLS	1.70509	24.2895
																PXN	1.15276	24.2885
																LINC00894	1.0938	24.1414
																ZNF131	1.13539	24.1392
																IFFO2	1.26184	24.1033
																HERC2P3	1.28751	24.0155
																TTC7A	1.03121	23.9723
																AL359736	1.29894	23.9649
																DSG2	1.2499	23.9201
																ECHDC2	1.06376	23.8071
																RARG	1.71979	23.772
																SPDYE5	1.10137	23.7693
																SH2D3A	1.12987	23.7586
																SYNPO	1.90288	23.7521
																VPS36	1.21743	23.7396
																EFHC1	1.72779	23.7134
																TFCP2	1.16886	23.6972
																BASP1	1.50543	23.6519
																RUFY2	1.284	23.623
																HERC2P9	1.10471	23.5997
																TMCO4	1.28647	23.5635
																NUMA1	1.42335	23.5409
																ATM	1.25505	23.4087
																FRMD4A	1.46923	23.2866
																CCM2	1.34982	23.2599
																HERC2	1.02571	23.255
																EMSY	1.22356	23.2323
																PMAIP1	1.31019	23.1936
																PDSS1	1.63454	23.1259
																SYNCRIP	1.04912	22.9733
																KYAT1	1.71346	22.9399
																DUSP14	1.74497	22.9262
																AC131392	1.53651	22.9218
																IRF2	1.45075	22.9204
																DCP2	1.57912	22.916
																ASTN2	1.20923	22.7248
																ADD3	1.11161	22.6506
																WDFY1	1.29212	22.6483
																SPIN1	1.04636	22.5707
																STAG3L2	1.58916	22.5466
																AC048382	1.2961	22.542
																TIGAR	1.64382	22.5271
																AC008014	1.20608	22.5176
																KIAA1324	1.46991	22.4828
																UBE2Q2P1	1.40486	22.4357
																MBOAT2	1.15148	22.3956
																RHPN2	1.54822	22.3862
																SLC23A2	1.37148	22.3786
																KLF7	1.35967	22.3685
																AC069257	1.75466	22.3287
																POLR3E	1.31473	22.2885
																PCDHGA1	1.24861	22.2468
																NIPSNAP2	1.03698	22.1882
																POLR2A	1.06358	22.1593
																PACRG	1.7456	22.113
																ZFP64	1.72683	21.9758
																SLC38A9	1.13136	21.9327
																ACVR2A	1.09834	21.9008
																OSBPL2	1.12874	21.8985
																CPLANE1	1.08948	21.8968
																GUSBP2	1.15654	21.8892
																ZSCAN18	1.59242	21.8651
																RNF126	1.39158	21.7807
																OSER1	1.39435	21.7535
																MCUB	1.58095	21.7461
																ARL6IP6	1.25361	21.7328
																TMEM51	1.3124	21.6958
																DUSP2	1.95479	21.621
																HMCN1	1.05317	21.5808
																GNG12-AS1	1.18589	21.5653
																CCDC90B	1.79233	21.5405
																DROSHA	1.62328	21.532
																METTL9	1.16365	21.5125
																CDH12	1.16081	21.5008
																TMEM117	1.3191	21.4325
																CPT1A	1.15552	21.4208
																SMG1P5	1.00172	21.4132
																KLRD1	1.61055	21.3127
																TRAF3IP1	1.55976	21.2891
																LPGAT1	1.33072	21.2572
																VPS4B	1.30592	21.2469
																GOLGA6L9	1.58024	21.2181
																AC145285	1.42008	21.2063
																CAP2	1.55324	21.1865
																TRMT2B	1.31727	21.1734
																SERPINB7	1.45072	21.0747
																RIF1	1.08638	21.0238
																CNTNAP3P2	1.19084	21.0229
																KDM1A	1.18778	21.0229
																NOMO3	1.55001	21.0114
																DDX50	1.37231	20.9315
																CC2D1A	1.39081	20.9245
																HSPB11	1.16034	20.8902
																MACO1	1.04447	20.8686
																PDGFA	1.68756	20.8083
																AP000893	1.66888	20.7948
																MAX	1.20105	20.7862
																LAMA3	1.04875	20.756
																LTBR	1.18931	20.718
																DPY19L1P1	1.03442	20.7094
																TNPO1	1.05219	20.6872
																PIK3IP1-AS1	1.43005	20.6741
																TRIM66	1.4613	20.5887
																UBTD2	1.04891	20.555
																MACROH2A2	1.55136	20.5446
																DNAJC17	1.33041	20.5444
																WDR27	1.35115	20.5304
																LINC01362	1.28717	20.4555
																ZNF430	1.44086	20.4366
																BLOC1S2	1.13744	20.4074
																ZFYVE21	1.22061	20.315
																LINC02649	1.63977	20.2457
																NPIPB15	1.32257	20.1985
																NET1	1.02386	20.1595
																CNN2	1.42519	20.1205
																AHCTF1	1.13081	20.0974
																GNB5	1.4277	20.0685
																LCLAT1	1.23049	20.0685
																PRIM2	1.00229	19.9914
																CSAD	1.49375	19.985
																CNTNAP3	1.4073	19.8526
																VPS35L	1.10677	19.8249
																ROBO2	1.86844	19.8095
																SLC25A43	1.33753	19.7495
																DDI2	1.2786	19.708
																PHTF2	1.30575	19.6385
																ASAP2	1.00428	19.5573
																KIAA0930	1.50587	19.4637
																PIM1	1.26017	19.4613
																TEAD3	1.36767	19.4364
																TESK2	1.21062	19.4048
																FZR1	1.48016	19.3933
																BCAR3	1.00391	19.232
																MICALL2	1.42433	19.1863
																CEP68	1.3555	19.1833
																SMG5	1.13753	19.1579
																C2ORF88	1.22273	19.0806
																RP11-475E11	1.24146	19.052
																SPAST	1.43542	19.0419
																HMOX2	1.04172	19.0257
																AC074032	1.15814	19.0222
																GART	1.3376	19.0157
																DEPDC5	1.31009	19.0042
																SSBP3	1.08688	19.0002
																STK32A	1.45293	18.9865
																MXI1	1.4159	18.974
																ARF5	1.24047	18.9554
																CAV2	1.02869	18.9525
																EXOC7	1.66605	18.8963
																DNAJC13	1.22553	18.8292
																TTC27	1.28419	18.8068
																ODF2L	1.04767	18.7993
																JAZF1	1.02182	18.7563
																LARS2	1.19655	18.7497
																RPS3AP5	1.48028	18.7413
																ZNF562	1.30914	18.7334
																RLIM	1.07109	18.6831
																AC005670	1.07052	18.6815
																LRRK1	1.0227	18.6807
																ARPC4-TTLL3	1.50179	18.621
																GOPC	1.48613	18.6009
																TMEM14A	1.34403	18.5553
																HRAS	1.52014	18.4698
																ANAPC7	1.10046	18.4338
																KLHL21	1.7794	18.4154
																ST7L	1.21931	18.406
																SNX7	1.5061	18.3997
																TLE3	1.50281	18.3838
																CREB1	1.14228	18.3805
																QSER1	1.18702	18.3629
																EXOC1	1.34085	18.3603
																NUP107	1.24887	18.3576
																ASCC1	1.10412	18.256
																IMMT	1.1424	18.2199
																MYH10	1.36718	18.1693
																NPIPB1P	1.16801	18.0496
																DNMT3A	1.45987	18.0163
																SPTAN1	1.018	17.9531
																LDLRAD3	1.50969	17.9159
																PCSK7	1.18176	17.9062
																ITFG2	1.3781	17.8867
																AC008758	1.00989	17.8757
																VPS35	1.07454	17.8683
																SLX4IP	1.01262	17.8594
																PPP1R2	1.02339	17.8493
																ZFPM2	1.09275	17.8158
																POLB	1.26732	17.7892
																PIR	1.41357	17.7878
																ENPP3	1.42002	17.7782
																WDR37	1.03309	17.7478
																SIAH2	1.31649	17.6002
																DCLRE1C	1.36151	17.5671
																NAB1	1.2105	17.5379
																AXIN1	1.06463	17.5117
																KLHDC1	1.28334	17.4743
																EDN1	1.33584	17.4413
																ABAT	1.39097	17.3336
																GSTM4	1.56724	17.2812
																POM121	1.09887	17.2743
																AC146944	1.4548	17.2671
																SPDYE6	1.32063	17.2317
																PPME1	1.17763	17.1866
																LMTK3	1.46304	17.1814
																EP400	1.03079	17.0699
																SLC39A6	1.47059	17.0004
																HNRNPL	1.24044	16.9556
																NME1	1.02384	16.9479
																RFX3-AS1	1.06286	16.9243
																JADE2	1.44177	16.8363
																ABHD12	1.07841	16.7753
																ARL3	1.05303	16.7513
																PPARA	1.19387	16.7446
																BARD1	1.26993	16.6996
																ZNF326	1.00786	16.6873
																ZCCHC8	1.19943	16.6844
																MOSMO	1.20974	16.6339
																ANKS6	1.51337	16.626
																NPIPB6	1.31727	16.5848
																CRAMP1	1.38909	16.5378
																C15ORF41	1.47346	16.5298
																WDR45B	1.00656	16.4608
																PIK3IP1	1.37542	16.4567
																PHLPP2	1.33465	16.413
																UBA6-AS1	1.04705	16.4013
																DENR	1.14989	16.3574
																STK10	1.29241	16.3562
																GOLM1	1.13829	16.3501
																ZRANB3	1.11308	16.3274
																UHRF2	1.12375	16.3114
																ZNF10	1.23816	16.2946
																CCDC171	1.2433	16.2573
																KDM3A	1.5941	16.2211
																ZNF90	1.17776	16.2192
																NISCH	1.23431	16.1289
																TMEM39B	1.58089	16.1247
																DDHD2	1.44071	16.1177
																MCMBP	1.12662	16.1071
																SPAG16	1.00689	16.1058
																HDAC3	1.36992	16.0583
																GABPB2	1.02846	15.9178
																SELENOI	1.16176	15.8932
																GOT2	1.33932	15.8811
																CACNB2	1.59093	15.838
																AC138969	1.34771	15.827
																LINC00886	1.29529	15.8126
																VTI1B	1.19218	15.7598
																MTERF1	1.28245	15.7324
																CEP290	1.29513	15.7122
																OXCT1	1.26096	15.7044
																ANKRD26	1.29634	15.666
																SENP7	1.18876	15.5685
																USP42	1.0257	15.5656
																MTND4P12	1.82228	15.5242
																NPIPB2	1.05122	15.5008
																NCK1	1.04238	15.4762
																ABCD4	1.2934	15.4692
																NRIP1	1.09617	15.455
																ASXL2	1.01658	15.4325
																WDR12	1.18575	15.4195
																EFCAB13	1.09088	15.3858
																PROCR	1.13925	15.3687
																UPF3B	1.11248	15.2963
																MIR3936HG	1.38461	15.2959
																PPIE	1.08241	15.1629
																RAP2B	1.06348	15.1411
																SGO1-AS1	1.21318	15.1257
																GAS7	1.30284	15.1156
																ANTXR1	1.1217	15.0721
																AL513327	1.23309	15.0181
																SH3GL1	1.06315	14.9705
																LINC01138	1.07526	14.9291
																ELMOD3	1.12241	14.9181
																KIAA0825	1.0095	14.8849
																ARHGEF5	1.21204	14.8826
																LINC00475	1.02379	14.8616
																AC016831	1.07046	14.859
																HDAC1	1.13348	14.8513
																ZNF251	1.23178	14.8127
																AC019257	1.11896	14.7458
																ZC2HC1A	1.16724	14.6955
																TLE5	1.16343	14.6127
																ECT2L	1.2883	14.6065
																CCDC85B	1.0245	14.5662
																ERBB2	1.33326	14.5626
																TRPM4	1.246	14.5534
																APPL2	1.26184	14.5214
																BAZ2A	1.05736	14.493
																USP11	1.21609	14.438
																CAVIN2	1.00251	14.4314
																AC078881	1.07442	14.4227
																LGALS8	1.20167	14.4063
																IDH3A	1.17911	14.3763
																ZMAT3	1.19103	14.2911
																ARL4C	1.40677	14.2785
																RPAP2	1.1193	14.2604
																RGCC	1.06669	14.2497
																PKD1P1	1.21654	14.1404
																NEDD4	1.16005	14.1298
																MAP3K9	1.00766	14.1055
																PRPS2	1.37037	14.0869
																XRCC4	1.07811	14.0774
																RPLP0P6	1.03463	14.0446
																SPP1	1.33722	14.0362
																BCL7C	1.10763	14.0025
																COL27A1	1.44621	13.99
																CENPP	1.2117	13.9836
																TSNAX-DISC1	1.08236	13.9519
																TAF1B	1.11618	13.9139
																KAT7	1.03581	13.9077
																ZDHHC11B	1.26149	13.8774
																NOTCH1	1.06576	13.8093
																EIF2AK2	1.07687	13.7463
																ZNF611	1.25993	13.7384
																C2CD2	1.08187	13.7343
																UHRF1BP1L	1.03806	13.7217
																PPFIBP2	1.30439	13.7152
																GLOD4	1.10375	13.694
																KDM1B	1.34062	13.6894
																NAA35	1.00401	13.6751
																UBXN7	1.01141	13.6322
																EFHD2	1.18925	13.4729
																SGSM2	1.19681	13.2862
																ZNHIT6	1.34071	13.2844
																PIGU	1.06124	13.2675
																PRMT3	1.06164	13.2539
																SYNRG	1.03692	13.2508
																EXOSC10	1.32047	13.1671
																AC006057	1.27471	13.1559
																NACC2	1.25865	13.0899
																RAB43	1.07625	13.0728
																FAM102A	1.02788	12.9932
																N4BP2	1.02519	12.9872
																ZRANB1	1.07362	12.9551
																RP13-279N23	1.05592	12.9353
																NAIP	1.12104	12.9228
																RBM4B	1.40747	12.9017
																PRPSAP1	1.0892	12.9017
																KDM4A	1.02359	12.8152
																SHPRH	1.05385	12.7647
																FRA10AC1	1.09087	12.7543
																EPS8L1	1.18829	12.7532
																TNFRSF10A	1.21466	12.7507
																PMS2P3	1.16829	12.7009
																AC093423	1.02314	12.6108
																STAG3L5P	1.18151	12.5886
																ANKRD36B	1.24819	12.5635
																GTF2IP1	1.14082	12.4466
																DIPK1A	1.27512	12.3574
																ANAPC1	1.1049	12.3362
																ARHGEF10L	1.01175	12.336
																MTMR2	1.21071	12.3245
																NAIPP4	1.03221	12.2925
																MTOR	1.04357	12.2746
																NPRL3	1.00341	12.0863
																CLN8	1.1704	11.9713
																NDST1	1.18257	11.9083
																TERF1	1.20341	11.8142
																FAM120B	1.0087	11.7901
																NADSYN1	1.22346	11.7811
																AC005324	1.12783	11.7739
																RNF168	1.11616	11.7595
																GRB7	1.15504	11.7528
																REST	1.04814	11.7131
																CBL	1.10307	11.68
																RPP38	1.1855	11.6704
																NCK2	1.28981	11.6474
																FIP1L1	1.13783	11.5929
																AGAP4	1.11331	11.5774
																WARS2-AS1	1.06691	11.5469
																HECA	1.02387	11.5421
																USP43	1.06212	11.5092
																RRM1	1.31983	11.4516
																AGRN	1.00855	11.4448
																AL353807	1.07857	11.4138
																ZNF28	1.36142	11.3828
																PLIN3	1.18613	11.3551
																CHST12	1.08642	11.292
																SMAD1	1.00501	11.2236
																CCDC138	1.00301	11.2139
																ZNF37A	1.05256	11.109
																SPICE1	1.05624	11.0823
																GLMN	1.10256	11.0315
																ENOPH1	1.02997	10.9685
																GNA13	1.09887	10.9658
																HEATR5B	1.10265	10.926
																RBM28	1.18456	10.7963
																ATXN2L	1.16813	10.78
																POLH	1.12429	10.7406
																FBXL4	1.05061	10.7333
																S100PBP	1.06476	10.7048
																SLX1A-SULT1A3	1.29827	10.69
																AC007389	1.12847	10.6606
																SEMA3B	1.08231	10.654
																CUTC	1.04812	10.636
																DHX57	1.12034	10.5203
																ARMCX4	1.0206	10.409
																ZNF335	1.10907	10.338
																HPS4	1.07551	10.2998
																AC011477	1.02497	10.2349
																CASP2	1.10163	10.2188
																FAM120AOS	1.21636	10.1966
																MIR924HG	1.20456	10.1501
																CSMD1	1.01447	10.1314
																AC002996	1.07303	9.95242
																TAF4B	1.01486	9.81943
																XPC	1.05726	9.48007
																SLC49A4	1.04377	9.41293
																BMT2	1.0335	9.3651
																OPA3	1.12234	9.33694
																FASTKD2	1.11468	9.26906
																AGBL5	1.19081	9.12954
																RRP1B	1.10823	9.06448
																ZDHHC17	1.10388	8.9769
																NAT10	1.15887	8.88463
																ITGB3BP	1.03461	8.81831
																SMCR5	1.00285	8.56116
																SOCS7	1.01781	8.44476
																COPS4	1.00843	8.32222
																WNT7B	1.0912	8.02147
																CDC40	1.01126	7.90516
																AFG3L2	1.0038	7.85841
																TNXB	1.00616	7.49508
																RXRA	1.08068	7.33276
																SPATA6	1.03143	6.76322
																TAFA2	1.0097	6.57245
																NNT	1.02386	6.3304
																ZNF33B	1.04105	6.32833

## Sheet: Figure 2
	Figure 2C					Figure 2F
			MIR205HG expression					Favourable prognosis	Unfavourable prognosis
		1	18.4406				1	113.674	329.531
		2	33.1028				2	76.8217	50.2356
		3	38.8831				3	47.5458	555.918
		4	44.1211				4	95.6404	491.719
		5	47.1703				5	262.984	168.416
		6	47.5458				6	107.437	126.69
		7	50.2356				7	188.328	121.306
		8	62.0652				8	127.225	289.494
		9	76.8217				9	18.4406	115.252
		10	88.6664				10	442.921	870.357
		11	95.6404				11	47.1703	44.1211
		12	107.437				12	33.1028	62.0652
		13	110.524				13	110.524	201.296
		14	113.674				14	38.8831	251.013
		15	115.252				15	134.055	321.401
		16	121.306				16	88.6664	193.832
		17	126.69				17		287.385
		18	127.225				18		251.287
		19	134.055				19		289.001
		20	168.416				meam	101.539	251.013
		21	188.328
		22	201.296
		23	262.984
		24	289.494
		25	329.531
		26	442.921
		27	491.719
		28	555.918
		29	870.357
		meam	115.252

## Sheet: Figure 3
	Figure 3B
			Non-fibrotic area	Fibrotic area
		Patient_1	6.67269	293.973
		Patient_2	3.13763	165.677
		Patient_3	10.4502	133.157
		Patient_4	2.51578	94.6392
		Patient_5	25.4932	398.238
		Patient_6	9.052	188.355
		meam	7.86234	177.016

## Sheet: Figure 4
	Figure 4A										Figure 4C
		Name	ES	p-value	Category		Name	-Log10(P value)				MIR205HG-, SFTPC+, KRT5-AT2 cells				MIR205HG+, SFTPC+, KRT5- AT2 cells
		Leukocyte chemotaxis involved in inflammatory response	0.99835	0.00202	Taxis		Leukocyte chemotaxis involved	0.99835				Gene name	Log2FC	-LOG10(FDR)		Gene name	Log2FC	-LOG10(FDR)
		Cytoskeletal anchoring at nuclear membrane	0.97995	0.00139	Other		Organ or tissue specific immune response	0.77297				SFTPC	-4.70918	96.2666		MIR205HG	Inf	217.536
		Mammalian oogenesis stage	0.97568	0.00139	Multicellular organismal process		Positive regulation of neutrophil migration	0.73605				ZNF385B	-2.90683	76.7587		BMPR1B	2.33538	74.7861
		Sequestering of actin monomers	0.95687	0.00139	Other		Positive regulation of cytokinesis	0.71678				ABCA3	-3.53432	75.2828		EYA2	2.49355	70.6462
		Negative regulation of peptidyl cysteine s nitrosylation	0.92315	0.00131	Regulation of biological process		Regulation of neutrophil chemotaxis	0.70826				DLG2	-3.38936	71.1533		TCF4	2.25303	69.5416
		Pancreatic juice secretion	0.87842	0.00261	Establishment of localization		Regulation of neutrophil migration	0.70186				SFTPD	-4.35321	69.3894		GRAMD2B	2.10117	68.6182
		Short term memory	0.86226	0.00392	Other							NAPSA	-3.17421	69.0445		TSPAN1	1.87389	67.9695
		Response to indole 3 methanol	0.8461	0.00126	Other							SFTPA1	-4.3192	66.4124		IGFBP2	2.40651	64.9415
		Regulation of epithelial cell differentiation involved in kidney development	0.83769	0.0012	Other							PEBP4	-3.29331	64.7556		INPP4B	2.77574	63.8803
		Mucus secretion	0.83673	0.0012	Establishment of localization							SFTA2	-2.92606	61.4879		PLPP2	1.94235	62.4392
		Ribosomal small subunit assembly	0.8344	0.00107	Other							SFTPA2	-3.91611	61.4169		RP1	1.64326	61.6959
		Dendrite self avoidance	0.81111	0.00111	Multicellular organism development							AFF3	-3.17078	59.3645		AC007000	1.71589	60.7041
		Response to water deprivation	0.79947	0.00241	Response to salt							AUTS2	-1.89463	58.9318		NTN1	2.2139	60.5568
		Labyrinthine layer morphogenesis	0.79742	0.0022	Multicellular organismal process							ACOXL	-2.91769	57.6265		DTX2P1-UPK3BP1-PMS2P11	1.47539	60.159
		Regulation of transforming growth factor beta activation	0.79153	0.00361	Other							LAMP3	-3.31568	57.6035		LINC00511	1.66174	60.1394
		Branching involved in labyrinthine layer morphogenesis	0.786	0.00349	Other							NFKBIA	-2.29729	56.3516		DTX2	1.77354	58.9318
		Establishment of centrosome localization	0.78428	0.00349	Other							FTL	-1.29577	54.5876		SERPINF1	2.46942	58.8805
		Cotranslational protein targeting to membrane	0.7838	0.001	Material anatomical entity							DLC1	-2.24671	50.8184		AQP4-AS1	1.83129	58.7439
		Retinal ganglion cell axon guidance	0.78265	0.0022	Other							SLC39A8	-2.67916	48.9238		ARHGAP42	1.70234	58.6763
		Actin crosslink formation	0.77394	0.00455	Other							TMEM163	-2.66155	48.635		CLIC6	1.69306	58.586
		Organ or tissue specific immune response	0.77297	0.00455	Immune response							CTSH	-1.63264	48.4211		EPB41L4A	1.86942	57.8633
		Response to water	0.77029	0.00222	Response to salt							SOD2	-1.9473	48.3842		MUC4	1.89455	57.4812
		Establishment of protein localization to endoplasmic reticulum	0.75933	0.001	Other							MALAT1	-1.26201	48.3086		SRGAP3	1.91908	56.5853
		Estrous cycle	0.75616	0.00333	Other							CSF3R	-3.42747	47.6075		PALLD	1.7565	55.4824
		Metanephros morphogenesis	0.75482	0.00216	Multicellular organism development							NPC2	-1.99779	47.3718		LDLRAD4	1.78652	55.4376
		Embryonic placenta morphogenesis	0.74725	0.00106	Multicellular organism development							ATP11A	-1.93506	46.8697		TMPRSS4	2.76911	55.1732
		Outer dynein arm assembly	0.74722	0.00333	Other							CXCL2	-2.48044	46.3791		ITGB8	2.0192	54.868
		Nuclear transcribed mrna catabolic process nonsense mediated decay	0.73859	0.001	Regulation of biological process							PGC	-3.88148	45.7521		DNAH5	1.6382	53.9711
		Positive regulation of neutrophil migration	0.73605	0.00213	Other							P3H2	-3.63139	45.7431		SDK1	1.61282	52.9393
		Regulation of myoblast fusion	0.73406	0.00215	Other							SNX25	-2.06294	45.6607		DGKH	1.81192	52.254
		Negative regulation of t helper cell differentiation	0.73228	0.00333	Other							HOPX	-2.03102	44.7732		PSD3	1.37406	51.8211
		Protein nitrosylation	0.72861	0.00333	Primary metabolic process							SFTPB	-1.38991	44.1221		SRGAP1	1.84637	51.5086
		Peptide cross linking	0.7183	0.0033	Primary metabolic process							DBI	-1.56433	43.7733		ENAH	1.2958	50.9595
		Mesodermal cell differentiation	0.71711	0.00213	Multicellular organism development							LRRK2	-2.87697	43.0045		PLEKHS1	2.34491	50.9409
		Positive regulation of cytokinesis	0.71678	0.00322	Immune response							GKN2	-3.75887	41.5915		CAPS	1.59377	50.5432
		Sperm axoneme assembly	0.71606	0.0033	Material anatomical entity							STX3	-1.88761	41.5106		MSI2	1.43057	50.4459
		Regulation of neutrophil chemotaxis	0.70826	0.00322	Taxis							MACROD2	-1.48771	41.3219		FYB2	1.93281	50.2205
		Regulation of neutrophil migration	0.70186	0.00105	Other							AK1	-1.81095	41.3113		TRIM2	1.44714	49.9169
		Cornification	0.70098	0.00102	Other							SLC25A5	-1.35069	41.1131		WDR49	1.69899	49.5918
												RPL23	-1.03085	40.816		ST6GALNAC1	1.80364	49.4117
												HHIP	-5.82067	40.7666		CELSR1	1.38577	49.1056
	Figure 4E											SPIRE1	-2.11968	39.8641		FNBP1	1.71739	48.5034
			Normal	IPF								SDR16C5	-2.87043	38.9898		MUC20-OT1	1.5657	48.2215
		MIR205HG-IL33- cells	100	56.25								ALPL	-2.34148	38.9859		MS4A8	1.64065	47.9353
		MIR205HG+IL33+ cells	0	39.5833								PRKG1	-1.92851	38.8809		AC093865	2.11785	47.8971
		MIR205HG+IL33- cells	0	4.16667								MFSD2A	-2.48592	38.5918		EYA1	2.25594	47.7105
												CADM1	-1.76254	38.4609		TSHZ2	2.4473	46.9698
												LPCAT1	-2.23111	38.2111		ITGB4	2.38771	46.9462
												CELF2	-1.53332	37.2505		GCLC	2.24688	46.906
												PTPN1	-1.98173	36.1326		TTTY14	1.66634	46.8501
	Figure 4F											DCXR	-2.15778	35.9707		CASC15	1.88269	46.8403
			Healthy	IPF								CLDN18	-2.84319	35.3073		CP	2.31837	46.4429
		1	0	0.184919								PID1	-2.27426	35.1441		CCDC146	1.68817	46.3302
		2	0	0.192184								CACNA2D2	-2.96425	35.0527		CLMN	1.92282	46.0225
		3	0	0.206484								AGBL1	-2.55698	34.9208		GNA14	1.4946	45.8277
		4	0.053107	0.092621								CCDC141	-4.33933	34.6641		TRPV4	2.03426	45.6947
		5	0	0.11685								AC087521	-3.20523	34.4297		BPIFB1	3.17548	45.6208
		6	0	0.121237								CA2	-4.70067	34.3675		NFIA	1.10302	45.3045
		7	0	0.13624								AC096531	-3.97379	34.3308		CD24	1.97613	45.2884
		8	0.17316	0.14622								GAS5	-1.40406	34.0744		NHS	2.12809	45.0881
		9	0.05837	0.053792								WIF1	-2.01616	34.0427		GOLM1	1.57334	44.7476
		10	0.035753	0.030377								HPCAL1	-2.30856	34.0276		EVA1C	1.3007	44.4714
		11	0	0.486224								FABP5P7	-1.89446	33.7305		VSTM2L	1.86415	44.3072
		12	0	0.125628								TOP1	-1.27551	33.5317		AL359736	1.44866	44.0307
		13	0	0.218281								SLC34A2	-1.22271	33.3907		AC007906	2.0328	43.9631
		14	0.047348	0.307								CPM	-2.04007	32.793		FHOD3	1.96592	43.27
		15	0	0.113266								SNHG5	-1.03242	32.0667		DSP	2.21711	43.1928
		16	1.30095	0.184106								AC112206	-2.56421	31.83		CERS6	1.74525	43.1164
		17	0.102459	0.073502								PTPRG	-1.55168	31.534		CFAP54	1.697	43.0542
		18	0	0.119129								DRAM1	-1.99929	31.3267		STK38	1.60685	42.9377
		19	0	0.045718								PLA2G1B	-4.48629	31.3149		LIMK2	1.53055	42.9202
		20	0.060551	0.198939								ACSL4	-2.26042	31.2034		SNX9	1.90831	42.8487
		21	0.043725	0.152439								GAB2	-1.83696	30.7341		MCC	2.18722	42.7099
		22	0	0.108578								LINC01619	-1.13273	30.6421		GSTA1	1.54917	42.3201
		23	0.389051	0.133452								CHI3L2	-4.20349	30.5604		FAM185A	1.76795	42.2839
		24	0	0.104493								PNRC1	-1.378	30.4281		SERPINI2	1.97669	41.9927
		25	0.64836	0.131332								GPHN	-1.30864	30.3574		SYNE2	1.18811	41.9586
		26	0	0.173591								FABP5	-1.62406	30.3234		PLCB4	2.04622	41.8317
		27	0.810811	0.033099								PHACTR1	-1.72698	30.2971		ODF2L	1.3603	41.7469
		28	0	0								EML4	-1.63233	30.1717		SEMA3C	1.79193	41.4724
		29		0.079177								MRPL14	-1.15137	30.1242		LGR4	1.79856	41.3804
		30		0.162404								TANC2	-1.37401	29.8012		CHST9	2.17367	41.3726
		31		0.108131								SCD	-2.33254	29.4115		CRIP2	1.2641	41.3591
		32		0								S100A14	-1.56096	29.3991		RAD51B	1.25357	41.3524
		meam	0	0.123433								AC004691	-2.22806	29.2146		PRSS12	1.82846	41.2326
												MID1IP1	-1.89395	29.0332		RARB	1.96195	41.0318
												SPAG9	-1.23007	28.8531		ALDH1A3	2.74951	40.8653
												ROS1	-1.74393	28.1774		HYDIN	1.71076	40.8023
												CD44	-1.51968	27.8764		SPDYE16	1.28493	40.7754
												ERN1	-1.82131	27.6104		PLAC8	1.94576	40.6508
												PARD6B	-1.19527	27.5959		SIX1	2.30869	40.6252
												RMC1	-1.62991	27.5128		RND3	1.81802	40.5904
												TMEM125	-1.49875	26.6212		PACS1	1.3374	40.4345
												TACC2	-1.15161	26.6198		ALDH1A1	1.66226	40.3247
												SERPINA1	-1.40367	26.5792		TTC39C	1.7901	40.3067
												BMP1	-3.91129	26.5284		LRRIQ1	1.66721	40.1323
												PARM1	-1.82708	26.3528		CHL1	2.58264	39.8902
												C1ORF21	-1.54405	26.2745		SPATA17	1.70755	39.4557
												GYPA	-2.8635	25.7488		PCDH7	2.15216	39.4122
												TACC1	-1.54825	25.6826		ABCA13	2.12894	39.1409
												BLVRB	-1.0789	25.2195		HS6ST2	1.8303	39.0652
												HIF1A	-1.28945	25.2187		DENND1A	1.70222	38.9701
												AC046195	-3.82278	25.2114		SYTL2	1.87774	38.8294
												CLIC2	-2.97272	25.1655		NDE1	2.23501	38.7775
												DUSP16	-1.64843	25.1343		SH3BP4	2.09239	38.7071
												COL8A1	-2.74781	25.0861		PGM2L1	1.66028	38.7044
												BMP2	-3.85425	24.8585		SPAG16	1.60331	38.6593
												C2	-1.79081	24.427		PERP	1.37093	38.5804
												NPC1	-1.64089	24.3317		ABCC5	1.73941	38.5468
												CNKSR3	-1.60724	24.2607		APP	1.11562	38.3798
												SGMS2	-1.37657	24.1443		ARHGEF28	1.80481	38.092
												CD36	-3.4995	24.0528		HYDIN2	1.62668	38.0724
												ARRDC3	-1.36582	23.8232		CRIP1	1.50819	38.0724
												CXCL3	-2.22952	23.7764		HS3ST1	2.27923	37.7886
												TAOK3	-1.21424	23.7614		PTPRT	1.44909	37.6831
												SNX30	-1.60956	23.6545		IQCH	1.63267	37.6776
												LHFPL3	-1.74171	23.6454		DNAI2	1.61562	37.6003
												FASN	-2.21777	23.6213		KIAA1211L	1.70005	37.5868
												SLC6A14	-3.04225	23.3731		CCDC170	1.84688	37.353
												TCIM	-1.95584	23.3709		AC008014	1.3065	37.3131
												NUPR1	-1.0105	23.3576		CFH	1.63525	37.2345
												ALOX15B	-3.39438	23.2627		TRPS1	1.505	37.2257
												AL162511	-3.63875	22.9754		IGF1R	1.11664	37.1033
												TFPI	-1.7806	22.9682		TUSC3	1.5853	37.0522
												C16ORF89	-1.46629	22.9349		ULK4	1.2953	37.0451
												NECAB1	-3.48807	22.8261		GSN	1.34452	36.9976
												COLEC12	-2.59832	22.7009		CFAP299	1.57689	36.8149
												TTN	-2.97699	22.7004		PKP2	1.98981	36.7438
												TNIK	-1.72471	22.5659		CLU	1.7528	36.6897
												ETV1	-2.59244	22.3262		ZNF875	1.32493	36.5431
												IER2	-1.10394	22.2091		ZNF440	1.79262	36.5267
												MYO1B	-1.28792	22.0585		SPAG6	1.79129	36.4801
												STAM	-1.73428	21.9232		DNAH12	1.70943	36.2801
												KIAA1324L	-3.09928	21.858		FHAD1	1.84725	36.2624
												ATP6V0A1	-2.19581	21.8495		FAM183A	1.60168	36.085
												UST	-1.73255	21.7832		MIPOL1	1.16327	35.949
												RAPGEF5	-1.63577	21.6957		ANKFN1	1.60181	35.9303
												NR3C2	-1.17467	21.6882		SOX2-OT	1.30794	35.8175
												NFKB1	-1.46408	21.5919		CDC14A	1.72299	35.72
												MPST	-1.38225	21.491		PTPRU	1.53047	35.72
												TRIB1	-1.55424	21.3495		IQCA1	1.34092	35.5983
												GLS	-1.34821	21.1173		STMND1	1.905	35.5488
												LHFPL3-AS2	-4.12434	21.0458		SCD5	1.66314	35.5154
												HLA-DPA1	-1.01355	20.9466		ANKRD36C	2.49617	35.4731
												PRKD1	-1.69548	20.882		AADACL2	1.79067	35.4226
												SLC22A31	-1.83736	20.4839		CYP4X1	1.37114	35.3805
												LINC01090	-1.75724	20.4332		CDC14B	1.47565	35.3702
												SELENOP	-1.87449	20.3053		MUC16	2.34638	35.3331
												FHDC1	-2.15608	20.2765		IGFBP7	1.98105	35.3293
												CEMIP2	-1.8226	20.2748		WDPCP	1.3024	35.2804
												RASSF8	-1.94494	20.2082		C5ORF49	1.68458	35.2571
												ATP8A1	-1.59038	19.8452		DNAH6	1.67009	35.1996
												SORBS1	-1.90121	19.819		ARMC3	1.6716	35.1605
												AREG	-1.48617	19.8025		RHPN2	1.6988	35.1547
												FNIP2	-1.09831	19.7658		ABCC1	1.46083	35.0617
												PIP5K1B	-1.28147	19.6853		LITAF	1.27618	35.0337
												MLPH	-1.01068	19.4462		WDR66	1.73521	35.0231
												ERG28	-1.21024	19.4216		IKZF2	1.86455	34.903
												MSN	-1.16695	19.332		CEP126	1.51212	34.9019
												SOD3	-2.57453	19.2176		CERS4	1.06077	34.8981
												RFTN1	-2.24752	19.1769		LRRC6	1.65146	34.8945
												MICAL2	-1.60412	19.1095		PACRG	1.64367	34.8849
												PLPP3	-1.62456	19.0975		NBEA	1.35535	34.7733
												CMAHP	-1.36674	19.0954		RSPH9	1.51718	34.7724
												AGPAT2	-1.08379	19.0638		KCTD1	1.70021	34.7228
												MT2A	-1.0709	18.9217		CFAP46	1.8352	34.7167
												ST7	-1.17197	18.892		SETBP1	1.69608	34.7116
												MT1E	-1.61034	18.8488		EFHC2	1.80586	34.6806
												CD83	-2.30171	18.6246		ARHGAP18	1.54178	34.6719
												PLA2G4F	-2.38315	18.3657		DYNC2H1	1.41962	34.6368
												CAVIN1	-2.21671	18.2946		FHL2	2.90364	34.6053
												LRP2BP	-1.80642	18.2572		ZNF586	1.2929	34.5801
												ABCC4	-1.24403	18.2404		AK8	1.79733	34.5013
												CITED2	-1.16685	18.103		PROM1	2.10923	34.4869
												KANK1	-1.19586	18.024		KIAA1217	1.08252	34.4189
												DUSP6	-2.00273	17.9822		DTHD1	1.71172	34.2372
												SPRY4-AS1	-2.31283	17.8968		SLC44A4	1.57042	34.1609
												MAN1A1	-1.88782	17.8938		IGFBP5	2.11377	33.9969
												C4BPA	-1.90075	17.5252		DNAH7	1.62	33.9656
												CECR2	-1.98796	17.5033		FAM227A	1.6648	33.9373
												SELENBP1	-1.027	17.4755		ARHGEF3	1.25133	33.846
												DESI2	-1.23158	17.4514		ARMC2	1.58584	33.8433
												STARD13	-1.53791	17.3958		VWA3A	1.77991	33.8236
												MALL	-1.30441	17.3309		MBOAT1	1.78403	33.8135
												MEGF9	-1.26137	17.305		ROPN1L	1.91516	33.7819
												SEMA4A	-1.49078	17.2331		ZBBX	1.62938	33.6121
												CRTAC1	-2.24694	17.2073		MORN5	1.60178	33.539
												MBIP	-1.20413	17.1518		C12ORF75	1.58207	33.5173
												CAT	-1.15279	17.1294		MAML2	1.13075	33.5025
												ADGRD1	-2.041	17.0967		ECT2L	1.50224	33.4135
												TOX	-1.47539	17.0484		VWA3B	1.74256	33.3649
												LGMN	-1.01562	16.933		WDR78	1.69746	33.3143
												TTN-AS1	-2.35043	16.9182		BACE2	1.53031	33.2939
												AL512662	-2.3341	16.8936		DNAH11	1.56776	33.2886
												USP13	-1.80617	16.5973		AC138409	1.14176	33.2569
												ACAT1	-1.0314	16.5374		PKIG	1.57365	33.2475
												ERI2	-1.37137	16.5256		TEX9	1.62056	33.246
												PLIN2	-1.71678	16.3395		SH3PXD2B	2.20081	33.2001
												ETV5	-2.16931	16.264		KCNMB2	1.46048	33.1924
												MICALCL	-1.99278	16.1714		ARMC4	1.50031	33.1849
												HSPB8	-2.85554	16.1541		FGFBP2	2.38015	33.1504
												TMEM164	-1.37041	15.7928		PVT1	1.63946	33.1423
												LINC02471	-5.09485	15.7709		TRERF1	2.01022	33.1147
												CLIC3	-2.36456	15.555		GUSBP1	1.16561	33.0882
												SGPP2	-1.13329	15.4887		CLUAP1	1.92986	33.0834
												CPB2	-5.88734	15.3451		PMS2P1	1.38953	33.0376
												ATP2B4	-1.33817	15.3166		CFAP52	1.68938	33.0358
												GAB1	-1.33966	15.2924		TNFRSF19	1.45488	33.0328
												HSD17B4	-1.00577	15.2819		DCDC1	1.62234	32.9262
												CGNL1	-1.67642	15.1776		CFAP61	1.69522	32.9229
												RGS16	-2.00159	15.1519		CBLB	1.08687	32.9033
												AC096564	-1.81987	15.0308		CSPP1	1.19803	32.8521
												COBLL1	-1.13892	15.0083		NEK11	1.3981	32.8327
												OPHN1	-1.09408	14.9889		CCDC125	1.56576	32.827
												FRMD4B	-1.04598	14.9662		SOX6	1.1103	32.7774
												LURAP1L-AS1	-1.56171	14.9662		C9ORF24	1.62988	32.7587
												PCDH9	-2.10303	14.9122		C1ORF194	1.7607	32.7468
												C5ORF38	-1.45013	14.8582		GOLPH3L	1.30811	32.6981
												EDNRB	-4.96297	14.8224		DNAJA4	1.73575	32.6736
												LGI3	-4.68871	14.7977		FBXO32	1.9719	32.5413
												KLHL2	-1.08498	14.7835		DNAI1	1.77174	32.527
												PPP2R5A	-1.31805	14.6705		AGBL4	1.45466	32.5151
												NUP58	-1.2527	14.569		PALMD	1.92943	32.4995
												GATA6	-1.34201	14.5071		NCALD	1.34139	32.4921
												CD302	-1.09621	14.3606		CHST6	1.87634	32.4599
												MITF	-1.21419	14.1675		MID1	1.35415	32.4417
												UBE2E2	-1.08269	14.0599		ANKUB1	1.06399	32.3801
												KLHL29	-1.20231	14.0431		KRT17	3.48106	32.3488
												ADAMTS9	-2.39716	13.956		CMIP	1.13992	32.3426
												AC055854	-2.99497	13.7893		USP43	1.34815	32.3393
												CKS2	-1.85135	13.7611		RAD9A	1.24893	32.2243
												PPP1R1B	-3.28873	13.6829		FANK1	1.77117	32.143
												MGLL	-1.07027	13.6483		SMAP2	1.36411	32.1227
												MEF2C	-1.43581	13.6393		SCGB1A1	2.30948	32.1123
												MIR29A	-1.81139	13.6129		PPP1CB	1.12639	32.1029
												MT1X	-1.68186	13.5617		WNT5B	1.56995	32.0912
												LANCL1-AS1	-2.37178	13.4901		CCDC40	1.87508	32.07
												RAP1GAP	-1.77017	13.4901		SPATA18	1.84138	32.0306
												SHISA2	-3.01751	13.4833		SAXO2	1.79314	32.0213
												NLGN1	-1.58473	13.4398		SPAG17	1.70101	31.995
												RASSF5	-1.28836	13.413		SOX4	1.37146	31.9497
												GSTA4	-1.53751	13.4068		C9ORF116	1.60988	31.887
												TCF7L1	-1.05779	13.3847		PLEKHG7	2.13797	31.8716
												NRGN	-2.58855	13.3716		SLC35A3	1.1297	31.8346
												LPL	-2.67617	13.1515		RPS6KA5	1.21529	31.8047
												RASGRF1	-1.77108	13.1077		ETV6	1.01355	31.8031
												SULT1A1	-1.0108	13.02		FBXL13	1.18999	31.7911
												SH3KBP1	-1.00895	12.9407		FSTL1	1.57495	31.7543
												NAMPT	-1.00848	12.9368		COL21A1	1.80572	31.7347
												ZDHHC3	1.16686	12.9235		ESRRG	1.72354	31.7314
												LSS	-1.76264	12.8503		NLRC3	1.95094	31.6843
												ESAM	-3.23884	12.7863		SSBP3	1.34323	31.6463
												ABCC9	-2.3086	12.7542		UBXN11	1.45417	31.6463
												C9	-2.20944	12.729		AL357093	2.12774	31.6335
												NR1H2	-1.04424	12.6276		SYTL1	1.7593	31.6313
												ACSL5	-1.58423	12.6186		TFF3	1.78964	31.625
												SPRY4	-3.74498	12.536		TIAM1	2.70989	31.6188
												AC119674	-1.67224	12.4599		ECE1	1.94914	31.5789
												FMO5	-2.3051	12.4476		SPEF2	1.686	31.544
												OXNAD1	-1.34757	12.3973		BICC1	1.62325	31.5213
												GANC	-1.57237	12.3589		MPDZ	1.30941	31.5122
												VEPH1	-2.03054	12.3217		RBMS3	1.0431	31.4887
												BCAP29	-1.28532	12.2092		EFCAB6	1.37614	31.459
												MARCHF3	-1.89729	12.2029		CLSTN1	1.43367	31.4506
												KCNQ3	-1.52859	12.0859		CABCOCO1	1.54928	31.4392
												DGKD	-1.42248	12.0588		MAPK15	1.63419	31.4358
												PXMP4	-2.05211	12.0198		C20ORF85	1.57466	31.3302
												DPP4	-3.02179	12.0076		MICAL3	1.94894	31.3109
												NPNT	-1.32625	11.9728		ZBTB7C	1.58342	31.2774
												CCL20	-2.07933	11.953		HHLA2	1.8046	31.2446
												S100A9	-1.25046	11.8948		FMO2	1.6926	31.1759
												QDPR	-1.62635	11.8494		LMNTD1	1.71629	31.1472
												AC024257	3.22876	11.8184		DNAH9	1.91244	31.1224
												RHOBTB2	-2.0078	11.7968		AC108134	1.69999	31.0765
												MAP3K20	-1.03942	11.7759		RFX3	1.39788	30.9885
												AMMECR1	-1.07714	11.7531		RALGPS2	1.20991	30.92
												AL353644	-1.13379	11.7464		KLHL5	1.73154	30.8652
												PTGFR	-2.09493	11.6005		SYT8	2.33394	30.8306
												ADAMTS9-AS2	-1.93261	11.5808		TBC1D8	1.171	30.806
												LRRK2-DT	-3.02456	11.4544		NWD1	1.97043	30.767
												ATP8B5P	-2.12223	11.4057		NEK10	1.83201	30.7582
												SCN1A-AS1	-2.0604	11.2686		LINC02345	1.65376	30.6893
												IQCN	-1.09532	11.2365		GNG12	1.0742	30.6846
												GPM6A	-3.3549	11.1192		KSR1	1.40261	30.6766
												ORM1	-3.99822	11.1069		PDLIM4	1.68053	30.6405
												FAM20A	-1.13191	11.093		PLCE1	1.07811	30.6308
												LPIN2	-1.27169	11.0774		TMEM45A	3.03517	30.6084
												PRTG	-2.28692	11.0691		PRKAA2	2.14369	30.6055
												AC010998	-1.01455	11.0338		GRHL1	2.03883	30.5854
												TEX14	-1.20395	11.0113		TMEM67	1.51906	30.5631
												FGFR1	-1.7409	10.9087		CAPN13	2.42978	30.475
												DOT1L	-1.09374	10.8639		RIN2	1.04971	30.4588
												HKDC1	-3.61077	10.7836		TUBA4B	1.7981	30.4572
												EHD1	-1.1543	10.5555		KIAA1841	1.4931	30.4454
												KIDINS220	-1.07716	10.4967		CYP4B1	1.11198	30.445
												PPP3CB-AS1	-1.11327	10.4924		POU2AF1	1.79929	30.4418
												LONRF3	-1.27343	10.4761		C7ORF57	1.85787	30.4375
												RND1	-2.1442	10.4684		LRGUK	1.78237	30.4014
												CREB3L1	-1.94755	10.4457		DNAAF1	1.97104	30.3902
												BORCS5	-1.06123	10.4237		TRIM29	2.03653	30.3802
												NNMT	-1.6933	10.3348		DNAH2	1.51079	30.3693
												EVA1A	-1.70468	10.3045		PKD2	1.6231	30.3474
												PEG10	-1.88	10.2975		REPS1	1.12492	30.3358
												FREM2	-1.79353	10.2892		CCDC78	1.78448	30.2553
												RMST	-2.10926	10.2692		FAM92B	1.64003	30.1464
												ACADL	-3.04636	10.1582		IQCK	1.51166	30.1275
												GEM	-2.17232	10.1332		TMEM123	1.10357	30.0778
												FLRT3	-1.41683	10.0874		CNNM2	1.12572	30.051
												PIGA	-1.0469	10.0835		CFAP77	1.65748	30.0281
												PLAGL1	-1.33425	10.057		KCNE1	1.69388	29.916
												VDR	-1.11295	10.0533		CCDC148	1.68103	29.8918
												SLC26A9	-3.0558	10.0029		IFT172	1.38297	29.8915
												CYBRD1	-1.32027	10.0007		COG7	1.26595	29.8915
												GYS1	1.0517	9.96703		SNTN	1.6605	29.8495
												AGER	-3.84954	9.87974		KIAA0825	1.31528	29.8398
												SLCO4C1	-2.73801	9.78208		JPT2	1.71725	29.8305
												ROR1	-1.91584	9.75244		UNC93B1	1.37306	29.794
												FAM155A	-1.16937	9.73588		ERN2	2.65724	29.7888
												TBC1D4	-1.5244	9.61447		CAMSAP1	1.39794	29.7068
												AC079467	-3.29961	9.60207		MROH9	1.83122	29.7037
												ITPR2	-1.07493	9.58258		ADGB	1.65601	29.6872
												LGALSL	-3.0481	9.57001		DNAH3	1.89789	29.6539
												FAM177B	-1.23889	9.55403		RNLS	1.70045	29.6456
												CCNYL1	-1.14239	9.52701		CFAP69	1.58853	29.6143
												CHCHD7	-1.27148	9.51206		TTC29	1.6131	29.5801
												DCC	-1.60057	9.49311		EFHC1	1.61313	29.4719
												SCTR	-2.62452	9.46423		ANKRD26	1.36943	29.4719
												CLIC4	-1.17598	9.43987		SAMHD1	1.44634	29.457
												WFDC3	-1.20705	9.4032		HDAC9	2.21631	29.4237
												ABTB2	-2.24214	9.38731		AL591684	1.03095	29.4
												MCTP1	-1.12797	9.37671		WDR63	1.71938	29.3809
												PAPSS2	-1.65684	9.33981		MDK	2.77366	29.3624
												AC092944	-1.29	9.31504		BASP1	1.9332	29.341
												SLC22A3	-1.15761	9.21838		SPATS2L	1.05876	29.2502
												LURAP1L	-1.49257	9.1773		RABL2A	1.68439	29.2363
												HACD2	-1.0216	9.16507		CCDC17	1.91607	29.2295
												AQP4	-1.67533	9.11304		TOGARAM2	1.66338	29.2146
												LAMA3	-1.65642	9.0599		ADAM12	1.8703	29.2091
												TSPAN4	-1.50962	9.04918		FOXJ1	1.86612	29.2091
												CA12	-3.00191	8.96751		CPLANE1	1.22357	29.1908
												CNOT8	-1.10431	8.96338		OMG	2.17854	29.1904
												SMAGP	-1.87342	8.96028		SLC25A12	1.23102	29.1901
												RAB27B	-1.0735	8.94218		AC005041	1.77531	29.1726
												RIPOR3	-1.68438	8.86726		C11ORF80	1.13578	29.1726
												CACNB4	-1.20869	8.8603		KIF26B	1.35805	29.165
												CFTR	-1.53903	8.84528		RSPH4A	1.63976	29.0322
												CDC42EP1	-1.11076	8.76088		STOX1	1.6585	29.0263
												EDEM1	-1.29012	8.72177		GRIK2	1.72471	28.9884
												LRP6	-1.3474	8.65056		CDHR4	1.67267	28.9682
												LINC01290	-1.02343	8.6357		TRAF3IP1	1.51869	28.9658
												ARHGAP31	-2.21638	8.54698		DRC1	1.69832	28.9515
												ICAM1	-1.4912	8.47478		ZKSCAN1	1.4873	28.9233
												TFCP2L1	-1.66273	8.44265		RFX3-AS1	1.19895	28.8641
												MYL9	-1.61724	8.42492		LINC02066	1.78851	28.857
												AC068547	-1.68627	8.40606		BICDL2	1.27267	28.8053
												CPEB2	-1.27995	8.33431		SEPTIN9	1.01785	28.785
												HAGLR	-2.95012	8.30228		ERICH3	1.60812	28.7645
												LRP2	-2.27931	8.29089		CFAP43	1.61122	28.7591
												SDC2	-1.24227	8.28767		RGS12	1.61024	28.7591
												MLH3	-1.06828	8.26997		CHN2	1.45283	28.73
												SLC5A8	-3.43475	8.25261		DHRS3	1.25463	28.6585
												ACSS3	-1.51699	8.20837		CFAP53	1.63921	28.6558
												AC022101	-2.3029	8.19065		SMIM35	2.35639	28.6161
												DNM3	-1.12331	8.18575		NEK5	1.64643	28.581
												AC003991	-1.36407	8.15372		LINC01091	1.52763	28.5543
												CHI3L1	-2.51361	8.12705		AC092902	1.38961	28.5339
												AP000357	-3.44559	8.10676		CAP2	1.52107	28.5184
												EPHA4	-1.01462	8.09468		BCAS3	1.09213	28.4907
												HMOX1	-1.69322	8.06503		MARCHF10	1.83142	28.4713
												GUCD1	-1.04367	8.02553		WDR93	1.71342	28.4076
												SLC25A44	-1.66535	7.92589		IQCD	1.79399	28.3849
												ID4	-1.03143	7.89469		MED12L	1.94335	28.3719
												SUSD2	-1.2149	7.89357		SEC14L1	1.20066	28.3624
												ZNF710	-1.2592	7.76494		AC211476	1.54373	28.3553
												FADS1	-1.0393	7.66565		LUZP1	1.53611	28.301
												KCNJ8	-2.73151	7.664		PAX9	2.21481	28.2849
												HACD1	-1.5433	7.64186		RSPH10B2	1.94812	28.2849
												SLC7A8	-1.30346	7.63029		KIAA2012	1.67821	28.2543
												FZD5	-2.31561	7.5623		DRAIC	1.4466	28.237
												TMEM97	-1.67762	7.48151		SAA1	2.72243	28.2346
												PLXND1	-1.9283	7.45849		SAA2-SAA4	2.5715	28.1953
												SYT15	-2.18568	7.44655		CASC2	1.44413	28.1755
												AL596223	-3.39495	7.41171		TLE5	1.52418	28.1646
												MRC2	-1.82739	7.40722		URB1	1.54392	28.1078
												SOCS2	-1.7433	7.35357		ATP2A2	1.1473	28.1078
												CSF3	-1.97965	7.33546		KIF9-AS1	1.28363	28.0957
												MYO16	-1.94733	7.30688		CASC1	1.45527	28.049
												SHC3	-1.42857	7.2972		IQANK1	1.46015	28.0368
												SLC27A3	-2.35928	7.23451		ODF3B	1.45473	28.0339
												BANK1	-1.25267	7.22106		CCDC39	1.44626	28.0239
												FGF7	-3.97715	7.20828		NLRP1	2.03145	27.9715
												ADRB2	-1.60796	7.19858		C6ORF132	1.11691	27.9635
												G0S2	-2.15483	7.14253		TMEM232	1.45785	27.9452
												TCOF1	-1.02138	7.02226		CLEC19A	1.59547	27.9445
												SLC2A3	-1.64503	6.98574		KIF2A	1.17701	27.9112
												ANKRD29	-2.57173	6.96714		INAVA	2.3872	27.9037
												ESYT3	-1.78037	6.95231		TEKT1	1.66101	27.8956
												COL12A1	-1.30247	6.94714		LBH	1.62619	27.8874
												HBEGF	-1.38324	6.65856		C9ORF135	1.6075	27.8579
												SLC7A2	-1.14454	6.63762		TTC25	1.47697	27.8158
												AC007319	-1.04705	6.58829		CX3CL1	2.77209	27.7886
												MMP28	-1.76032	6.45648		WEE1	1.18821	27.747
												FO681492	-3.16093	6.44961		RGS22	1.49929	27.7319
												BTBD19	-1.07535	6.41569		APOD	2.31564	27.7258
												TREM1	-1.36148	6.4049		UCP2	1.71111	27.7249
												PLCG1-AS1	-1.67877	6.38586		AC013652	1.25617	27.7117
												MYC	-1.23012	6.36612		IQCE	1.51954	27.7109
												ARMT1	-1.04464	6.31891		DNAH10	1.51431	27.69
												HPN	-2.0421	6.28951		MORN2	1.58241	27.667
												MT1G	-2.75692	6.28769		CETN2	1.41071	27.6414
												CFL2	-1.55684	6.22447		RCAN3	1.11633	27.6133
												MAP2	-1.20326	6.20075		SLC2A1	1.9192	27.5908
												TCEA3	-1.03432	6.1512		STK33	1.32128	27.5861
												GOLT1A	-2.17758	6.14891		ENKUR	1.58029	27.5726
												ARHGAP45	-1.61359	6.13975		FBXO36	1.39395	27.5561
												PDLIM2	-1.13728	6.08239		MFSD6	1.04601	27.5469
												VEGFA	-1.4441	5.92635		CCDC153	1.67957	27.5375
												AC026992	-2.45504	5.90732		DLG5	1.16466	27.5139
												NPR1	-3.59636	5.83566		ANKRD44-AS1	1.62279	27.5128
												SAMD5	-1.5491	5.80482		SLC22A4	1.62263	27.5099
												YOD1	-1.05796	5.7257		PSCA	2.43904	27.4994
												RILP	-1.46763	5.69237		SPAG1	1.10272	27.4779
												COL4A3	-1.15264	5.67878		ZMYND10	1.70609	27.4322
												AC135895	-2.61866	5.60552		PFKP	1.36971	27.3606
												AC115223	-2.23172	5.57564		KDM1B	1.09489	27.35
												GALNT10	-1.01798	5.51978		DUSP4	2.61001	27.3188
												CLSTN3	-1.22938	5.50904		LPAR1	1.34695	27.2889
												LHFPL6	-1.00528	5.49967		C11ORF88	1.56195	27.2859
												EPB41L3	-1.18189	5.49534		AC130456	1.47879	27.2719
												NECAB3	-1.3553	5.37993		TFAP2A	2.81297	27.2523
												NR1D1	-1.4092	5.3747		AK9	1.41603	27.2405
												PLCXD1	-1.55547	5.32713		CCZ1B	1.04143	27.1836
												ARHGEF1	-1.04532	5.30603		AC105411	1.57604	27.1553
												TWIST2	-2.46093	5.28677		THADA	1.10996	27.1462
												SNHG15	-1.37762	5.24662		AL390879	1.46503	27.1354
												FAH	-1.74099	5.24429		HRH1	1.84181	27.1255
												PEA15	-1.03324	5.22417		AC244669	1.08215	27.1192
												MEGF6	-1.59332	5.2076		RARRES1	2.30164	27.1096
												AC008268	-2.30031	5.19357		AC009163	1.48073	27.1071
												OTULINL	-1.74481	5.16594		LINC00894	1.04845	27.1071
												AC009065	-2.19734	5.06618		AC046134	1.46114	27.1025
												AC243725	-1.18682	4.96918		CFAP47	1.65797	27.0908
												AP002954	-1.45301	4.95763		SIPA1L2	2.17298	27.0874
												BTBD16	-1.99939	4.89329		CFAP73	1.68055	27.0874
												RBPMS-AS1	-2.02244	4.87264		CROCC2	1.55663	27.0874
												ADAMTS1	-2.1249	4.85163		DRC3	1.72382	27.085
												ACOT1	-1.43896	4.81468		TSPAN6	1.53745	27.0009
												SERPINH1	-1.08965	4.71827		KIF21A	1.24613	26.9523
												IGFLR1	-2.20264	4.65804		SHISA6	1.60139	26.9444
												EDIL3	-1.15172	4.64955		GAN	1.3854	26.9312
												ELOVL7	-1.3362	4.64209		FGF14	1.50739	26.8998
												SCEL	-2.33818	4.61899		EEF2K	1.39027	26.8965
												GJA1	-1.46666	4.6169		RABL2B	1.72619	26.8773
												LINC02006	-1.28818	4.61562		RSPH1	1.56401	26.8105
												SLC25A38	-1.07348	4.5681		KIF9	1.41335	26.7954
												PON3	-1.15832	4.56171		CNTN3	1.38005	26.7954
												AP001107	-1.62227	4.55645		LRRC49	1.47713	26.7564
												PITPNM2	-1.08407	4.5549		BCAS1	2.15369	26.709
												TNFSF15	-1.91837	4.51634		HES4	1.84384	26.7019
												GGT1	-1.936	4.48558		JUP	1.11826	26.6547
												C1ORF210	-1.8369	4.46437		SYT17	1.31234	26.6544
												SLC48A1	-1.33891	4.45766		ANKMY1	1.37567	26.6198
												HYAL1	-2.32737	4.42004		EPB41L4B	1.09463	26.6007
												CSF1	-1.53131	4.37282		CCDC173	1.49608	26.5994
												FAM241A	-1.87757	4.32868		PCSK5	1.21292	26.5756
												AC044810	-1.29713	4.31678		IFT140	1.08746	26.5177
												LSM10	-1.02599	4.30772		MOK	1.32127	26.4265
												TST	-1.46782	4.27642		KIF27	1.20834	26.4135
												ASRGL1	-1.31526	4.27162		IFT122	1.4261	26.4133
												SMC4	-1.25295	4.24163		CFAP70	1.62918	26.3986
												STAT4	-1.72857	4.23474		EFCAB1	1.6861	26.3855
												RIDA	-1.21366	4.20383		CUEDC1	1.0085	26.3775
												MAPKAPK3	-1.11606	4.17715		CCDC113	1.77268	26.3661
												FAM110B	-1.43243	4.09942		TCTEX1D1	1.79185	26.3583
												MTARC1	-1.63139	4.05422		KIAA0556	1.22586	26.3448
												SPRY2	-1.21418	3.97098		COLCA1	1.82676	26.3154
												Z93241	-1.08102	3.93533		CAPSL	1.30479	26.3103
												AC024145	-1.24136	3.89351		CFAP74	1.58946	26.2809
												DOK4	-2.18567	3.81002		LAMA2	1.45645	26.2698
												CISH	-1.54643	3.79945		RUNX2	1.95241	26.2553
												AMOTL1	-1.10602	3.72532		CNTRL	1.27281	26.2253
												NCAPH2	-1.13023	3.71808		VAV3	2.60346	26.216
												AL096711	-1.35139	3.71476		WDR3	1.6156	26.1555
												CELF2-AS2	-1.90754	3.69826		DNASE1	1.44355	26.1527
												ITPRIP	-1.23728	3.64584		RSPH3	1.32514	26.1367
												CLCN5	-1.03569	3.64113		FAM114A1	1.30816	26.1367
												AC116407	-1.9366	3.63498		AK7	1.54085	26.1361
												RRAS	-1.53465	3.59496		LDLRAD1	1.74397	26.1202
												PAQR5	-1.05351	3.59054		PRKX	1.9294	26.1168
												OTUD3	-1.04175	3.53781		AC026704	1.19894	26.1097
												BOK	-1.51255	3.48955		TSPAN8	2.54264	26.0969
												CAV1	-1.39837	3.4893		WDR38	1.91315	26.0961
												SEZ6L2	-1.05466	3.37529		LRRC46	1.70907	26.033
												RASGRP1	-1.02528	3.34175		FRMPD2	1.84418	26.0159
												NIM1K	-1.63027	3.31396		PLAAT2	1.64811	25.9562
												PTTG1	-1.30447	3.28701		C8ORF37-AS1	1.3342	25.9481
												AADAC	-1.25866	3.28627		ADAM28	2.67223	25.9368
												SLAIN1	-1.6064	3.25887		AC010255	2.13072	25.9257
												C12ORF65	-1.07277	3.21306		VOPP1	1.13124	25.8901
												CACNB1	-1.36779	3.21251		CSRP3-AS1	1.95014	25.8506
												PAX8-AS1	-1.25272	3.17132		DCAKD	1.30461	25.8372
												SLC7A11	-2.06595	3.06166		KIAA1324	1.34982	25.8095
												DHCR7	-1.18995	3.05227		SPEF1	1.69823	25.7946
												ISOC1	-1.04736	3.02953		ATP9A	1.07851	25.7946
												LINC01811	-2.08856	3.02202		AC138627	1.48784	25.7873
												GGTLC1	-2.73585	3.02158		IFT27	1.37572	25.7663
												FABP5P2	-1.33247	3.00197		GDF15	1.16279	25.7046
												ICAM5	-1.00813	2.89266		POC1B	1.3163	25.6771
												SMIM1	-1.42733	2.88568		CFAP44	1.40341	25.6678
												SAP30L-AS1	-1.23796	2.88241		C11ORF16	1.94035	25.5889
												MAP3K21	-1.25815	2.82491		TTLL9	1.58745	25.5558
												RNU2-63P	-1.66384	2.81715		IFI16	1.51524	25.5558
												ACAT2	-1.1719	2.80539		SYNJ2	1.80418	25.5442
												AC019197	-1.37898	2.79776		LRMP	1.73015	25.5323
												FURIN	-1.13515	2.77753		GALK2	1.13659	25.5223
												RAB38	-1.40848	2.6381		ALMS1	1.2054	25.5185
												SULT1A2	-1.73739	2.61171		TTBK2	1.14064	25.5159
												TNNC1	-1.69999	2.48618		LCN2	2.44988	25.5117
												TLR2	-1.23519	2.46367		PIGU	1.25268	25.4773
												LINC01482	-1.35941	2.44385		WARS2-AS1	1.15356	25.4572
												RAI2	-1.09625	2.30206		CCDC191	1.32522	25.4543
												PRRT2	-1.31035	2.29357		WDR86-AS1	1.69073	25.4424
												GPLD1	-1.02258	2.22493		CD164L2	1.54599	25.4365
												APBB1IP	-1.0027	2.17882		ELK3	1.06463	25.3669
												TMEM92	-1.25853	2.1656		KHDC4	1.00514	25.3555
												AP1S2	-1.44415	2.10349		DHX57	1.33687	25.353
												PDLIM3	-1.22341	2.07803		MAP3K19	1.68954	25.3514
												STX11	-1.41374	2.06068		TULP3	1.16586	25.3514
												ZNF165	-1.60105	2.02005		PPP1R42	1.41899	25.3309
												KIRREL1	-1.15597	1.99802		STK39	1.04918	25.3216
												STARD4	-1.21047	1.96448		IFT81	1.29322	25.3179
												MFSD13A	-1.1752	1.93988		GLUL	1.05039	25.2874
												AC105942	-1.02723	1.89069		KIF6	1.63794	25.2788
												AC007384	-1.46009	1.79027		AC116562	1.61317	25.2788
												POU2F3	-1.28182	1.76294		RAP1GAP2	1.10819	25.2477
												AL033504	-1.41865	1.73658		ZDHHC13	1.55083	25.2096
												PNP	-1.12582	1.69394		DYNLRB2	1.67564	25.1926
												ELF5	-1.08099	1.59471		C21ORF58	1.53968	25.1385
												AL031666	-1.54505	1.56884		CCDC60	1.21434	25.1238
												ACOT2	-1.1519	1.47712		GSTA2	1.96742	25.1199
												METRNL	-1.01534	1.37207		HNF4G	1.56485	25.108
												RAB11FIP2	-1.00552	1.36586		SPAG8	1.78562	25.0994
												PTPDC1	-1.00289	1.31068		AC104162	1.74578	25.0994
																TTLL5	1.15816	25.0872
																CTXN1	2.41376	25.0782
																C4ORF47	1.43511	25.0782
																GAS8	1.27883	25.0357
																CCDC190	2.12955	25.0146
																WNK2	2.64682	25.0072
																ARSG	1.38317	24.9928
																GTF2IP1	1.29845	24.9866
																SCPEP1	1.31483	24.9456
																CCDC80	1.17799	24.9391
																MX2	2.13305	24.9204
																ZFHX2-AS1	1.47821	24.8698
																RPL32P3	1.68491	24.8493
																CD82	1.66652	24.8387
																ZSCAN18	1.19618	24.8387
																AC020911	1.61138	24.8268
																DAPP1	1.82015	24.7518
																AC069257	1.39713	24.7507
																TMEM190	1.7141	24.7418
																CCDC114	1.76157	24.7364
																SLC38A6	1.27061	24.7356
																SIDT1	1.45547	24.7342
																MIPEP	1.43141	24.7336
																ECRG4	1.50464	24.7095
																C11ORF97	1.60536	24.708
																AKAP14	1.57947	24.6927
																NEK4	1.24528	24.678
																TUBA1A	1.3663	24.6735
																GAS7	1.17392	24.6701
																ITGB5	1.39705	24.6644
																DYDC2	1.70584	24.6633
																CATSPERD	1.41949	24.661
																FABP6	1.33559	24.6588
																FTO	1.03706	24.6341
																C4ORF48	1.49717	24.6333
																ANKRD36	1.16269	24.6223
																PTPRN2	1.19771	24.6186
																TSPAN19	1.68231	24.6132
																NOMO1	1.15544	24.5682
																AF165147	1.35159	24.5611
																MAP1B	1.70886	24.5561
																TMC5	1.08132	24.5561
																PRKY	1.86637	24.508
																AC010327	1.51382	24.5045
																LINC01170	2.22384	24.4604
																CLDN3	1.29451	24.4577
																PDK4	1.54146	24.4556
																YLPM1	1.09502	24.4467
																C6ORF118	1.60525	24.4287
																DSE	1.26359	24.4218
																SHOC1	1.67339	24.4203
																ADD3	1.2944	24.4021
																LINC00882	1.69757	24.3481
																CCZ1	1.12477	24.3441
																FAM216B	1.61539	24.3356
																TRMT9B	1.53754	24.3175
																R3HDM1	1.46081	24.2981
																GRM7	1.63218	24.2726
																KLHL32	1.42615	24.2591
																NECTIN4	1.15279	24.2591
																BBS9	1.05752	24.2591
																BMERB1	1.58145	24.2198
																MRPS31	1.56339	24.2104
																RNF103-CHMP3	1.4311	24.1746
																C2CD3	1.19904	24.1578
																C10ORF67	1.70263	24.154
																SERPINB5	4.03726	24.129
																AC005324	1.25546	24.1213
																TEKT2	1.43962	24.1072
																CYP2F1	2.49633	24.079
																MARK1	2.0735	24.0682
																STAG3	1.89279	24.0495
																SEMA3A	1.48763	24.0224
																SPATA6	1.24704	23.9933
																CSMD1	1.35055	23.9908
																WDR27	1.34868	23.9677
																SLC25A29	1.33438	23.9564
																LINC00271	1.61381	23.9519
																TMEM40	2.25858	23.9273
																TTLL10	1.91075	23.9155
																UBAC1	1.43366	23.9045
																PIFO	1.4875	23.885
																MARCKSL1	2.75249	23.8497
																TIMP1	1.01204	23.8484
																CFAP100	1.29885	23.8473
																LCA5	1.54427	23.7893
																NEK1	1.19885	23.7621
																SPON2	1.47659	23.7441
																RP11-1102P16	1.37801	23.7405
																CD99L2	1.49222	23.7345
																GRHL2	1.04298	23.7262
																KLK11	2.38653	23.6755
																AL354733	1.53981	23.6727
																WDR35	1.56231	23.6463
																WDR54	1.45888	23.6318
																POMGNT1	1.56571	23.5976
																ASB14	1.54478	23.5939
																DZIP3	1.43172	23.5865
																SUSD4	1.6989	23.5547
																EFCAB2	1.11657	23.5544
																MYO5A	1.40217	23.5354
																EPCAM-DT	1.52805	23.5335
																DIXDC1	1.52978	23.5235
																IDS	1.00731	23.5232
																AL137230	1.18614	23.4925
																USP31	1.66479	23.4923
																SSBP4	1.58026	23.4918
																LRTOMT	1.72793	23.4872
																NEGR1	1.41061	23.4658
																HERC2	1.00254	23.4519
																STYXL1	1.20674	23.4468
																STON2	2.0301	23.4219
																LY75-CD302	1.50568	23.378
																AC015712	2.68197	23.3454
																VAV1	1.90226	23.3288
																CEP89	1.14289	23.328
																NPHP1	1.21713	23.3239
																CDCA7L	1.48646	23.3177
																AL590491	1.72224	23.2531
																MFSD4A	1.95712	23.2444
																CFAP65	1.52661	23.1966
																TCTEX1D4	2.08381	23.1852
																FRAS1	1.60722	23.1731
																FGF7P3	1.04997	23.1731
																NCK2	1.68633	23.1355
																AC068051	1.68443	23.1318
																AL121899	1.71965	23.1245
																MAATS1	1.61579	23.1219
																PRUNE2	1.50893	23.0976
																AC073107	1.35921	23.0951
																RIIAD1	1.64909	23.095
																TTC12	1.66086	23.0682
																BBOF1	1.50515	23.0669
																C20ORF96	1.62472	23.0572
																AL512506	1.65606	23.0256
																AC004832	1.33917	23.0188
																TMEM212	1.52439	22.9924
																DZANK1	1.3688	22.9682
																PAPPA	1.52868	22.9401
																FAM229B	1.53987	22.9371
																AHDC1	1.20551	22.924
																HHAT	1.18745	22.924
																LTBP1	1.69841	22.9151
																ZNF473	1.58581	22.9011
																NAT1	1.31394	22.8898
																SPATA33	1.57518	22.8775
																TNS4	2.99182	22.8495
																CDHR3	1.62014	22.8471
																ABCC3	1.71798	22.833
																SPDYE21	1.2858	22.8245
																CCP110	1.21942	22.8167
																TP73	2.0783	22.8053
																CCDC74A	1.92355	22.7598
																ST8SIA4	1.24856	22.7409
																CAPS2	1.25344	22.7395
																C5AR1	1.19015	22.7339
																PSENEN	1.1841	22.7289
																IFT52	1.45525	22.7274
																AL355312	1.1265	22.7269
																STOML3	1.84126	22.7132
																LRP11	1.19768	22.711
																MRLN	2.49475	22.7004
																ST6GALNAC2	1.74261	22.6972
																AC009093	1.15513	22.6883
																PPIL6	1.58768	22.673
																INHBB	1.78837	22.6409
																NSUN7	1.2523	22.6327
																CEP164	1.35865	22.605
																DNALI1	1.54028	22.5966
																GALNT6	2.34103	22.5933
																SMC6	1.37306	22.5933
																FOXO1	1.07291	22.5797
																USP2-AS1	1.59483	22.5646
																PGAP1	1.32338	22.5579
																CASTOR3	1.74298	22.5378
																TTC21A	1.20293	22.5354
																ASAP1	1.03928	22.5109
																SMIM22	1.29745	22.4793
																TRPC6	3.38972	22.4707
																A4GALT	1.78871	22.4669
																CCDC66	1.11569	22.4452
																MIR31HG	2.67596	22.3819
																ST14	1.00542	22.3795
																CCN2	1.53358	22.3748
																LRRC71	1.50204	22.3748
																DNAJC9-AS1	1.73632	22.3716
																DMD	1.22166	22.3466
																NME5	1.5275	22.3237
																LMCD1-AS1	1.21657	22.308
																SLFN13	1.44446	22.2942
																EFHB	1.82689	22.2802
																RP11-123O10	1.38284	22.2801
																SPACA9	1.72787	22.2757
																AC234582	1.69192	22.2753
																ALOX12P2	1.1661	22.2587
																SLC9A3R1	1.45449	22.2275
																APPL2	1.18462	22.2247
																MARCKS	1.10098	22.2186
																GPR162	1.96886	22.1882
																CLDN16	1.8871	22.1882
																FAM81B	1.64486	22.1849
																BBS5	1.16757	22.1694
																RBFOX1	1.62064	22.1551
																INTU	1.3269	22.1516
																GIPR	1.59282	22.145
																LINC01765	1.68939	22.1339
																LRRC23	1.36904	22.0842
																AKAP6	1.22788	22.0764
																C3ORF67	1.50393	22.0707
																IQCG	1.19134	22.0261
																IFT88	1.17127	22.0255
																LINC00475	1.3104	22.0208
																ATP2A3	1.70398	22.013
																PER2	1.09482	21.9724
																NQO1	1.33767	21.9638
																PPM1E	1.44603	21.9529
																MIR200CHG	1.18543	21.9528
																MPC2	1.10901	21.9521
																AC013470	1.63792	21.934
																KIF19	1.75983	21.9309
																MAPK10	1.01461	21.9306
																ZNF273	1.65872	21.927
																ZNF846	1.33134	21.9247
																AL590560	1.72127	21.9245
																AC005410	1.20607	21.9096
																MNS1	1.42027	21.9074
																RSPH14	1.99101	21.9056
																RPGRIP1L	1.80564	21.8756
																CIB1	1.18085	21.8679
																PLB1	2.13872	21.8613
																MEIS1	1.5058	21.8613
																CASP8	1.45078	21.861
																UGDH-AS1	1.22839	21.8581
																CCDC33	1.94169	21.8469
																PKIB	1.45589	21.8072
																CDK6	1.15617	21.7404
																AP002026	1.59572	21.7371
																NIN	1.23719	21.736
																DNAL1	1.15505	21.7064
																NPIPA7	1.45788	21.7005
																RASSF9	1.18677	21.7005
																NPIPA2	1.38606	21.6702
																MORN3	1.59896	21.6691
																AC092718	1.27784	21.6686
																DPY19L2P2	1.27222	21.666
																ACTN1	1.0989	21.6656
																PRDM11	1.00947	21.6593
																LYPLA2	1.18237	21.6563
																EPSTI1	1.50452	21.606
																AC104078	1.66427	21.5983
																UBE2Q2P2	1.02194	21.5932
																FBXO15	1.75947	21.5926
																TTC34	1.49781	21.5919
																GRIP1	1.48196	21.5898
																METRN	1.52294	21.5725
																DZIP1L	1.6352	21.5416
																FBXL2	1.05787	21.5134
																CERKL	1.31294	21.496
																SOGA1	1.27376	21.4817
																ZC2HC1A	1.11352	21.4676
																KATNAL2	1.60064	21.4458
																DUSP14	1.06309	21.3957
																DRC7	1.72323	21.3704
																CACNA1A	1.46627	21.3683
																IFT43	1.1132	21.3561
																TCTN1	1.3391	21.3531
																SMIM31	2.15391	21.3524
																ARHGAP23	1.16576	21.3468
																KCTD3	1.67327	21.3451
																EXOC7	1.57722	21.3333
																RAB36	1.77756	21.3305
																PRSS23	1.87224	21.312
																LEKR1	1.39666	21.312
																AMPD3	1.57326	21.2999
																CCDC13	1.46781	21.2877
																DPYSL3	2.83431	21.2868
																SYNGAP1	1.43214	21.2791
																ZSCAN5A	1.47864	21.2666
																CCDC162P	1.80647	21.2665
																DNAJC10	1.01436	21.2654
																PLEKHG1	1.46826	21.2588
																C1ORF158	1.9078	21.2562
																TRIT1	1.17161	21.2541
																COL16A1	1.7962	21.2425
																SPATA7	1.3023	21.2121
																SLC27A2	1.6552	21.2077
																LYPD6B	1.85182	21.2059
																RIMS1	2.04209	21.1693
																H2AJ	1.09941	21.1574
																SHROOM2	1.07924	21.1533
																IRF6	1.53455	21.1509
																AC026333	3.03373	21.1443
																LINC02340	1.33463	21.1319
																PZP	1.60272	21.129
																CST6	1.38593	21.125
																AC096637	1.90192	21.1204
																AL359922	1.64727	21.1199
																WFDC2	1.46673	21.0864
																EML6	1.11757	21.0795
																GNA15	1.61613	21.0756
																ALDH3A1	2.22685	21.0491
																ZNF487	1.29956	21.0447
																P4HA2	1.32533	21.0371
																LINC01572	1.17013	21.0333
																CHN1	1.4796	21.0251
																TTC26	1.51296	21.0247
																HACD4	1.04593	21.0199
																SCAMP4	1.02827	21.0162
																WDR19	1.04815	21.0012
																KCTD12	1.45177	20.9959
																UBXN10	1.86825	20.9605
																RBM38	1.62659	20.9553
																EFCAB12	1.62136	20.9505
																LINC02300	1.74895	20.882
																LXN	1.59716	20.8799
																GOLGA2P5	1.15916	20.8705
																PTPN14	1.28131	20.8616
																ARHGAP39	1.43545	20.8499
																TPPP3	1.15384	20.8499
																KIAA1549	1.69598	20.8487
																AC004224	1.26702	20.8396
																ADGRG1	2.0772	20.8335
																SLC4A8	1.54412	20.7973
																CCDC157	1.46951	20.7726
																ANKRD13D	1.20325	20.7624
																ARHGAP6	1.30181	20.7554
																DLEC1	1.32091	20.7336
																AC012313	1.35052	20.7281
																CROT	1.72792	20.7237
																AP002748	1.11058	20.7216
																MORN1	1.35833	20.7033
																CDCP1	1.25652	20.6969
																CFAP298-TCP10L	1.22334	20.6826
																AKR1C2	1.00813	20.6593
																AF228730	1.21448	20.6323
																MED25	1.33026	20.6278
																OSCP1	1.24818	20.5875
																PDE10A	1.83054	20.5637
																PDLIM5	1.01683	20.5545
																AC019211	1.90195	20.5541
																LRRC43	1.63254	20.5429
																FUT2	2.48784	20.5397
																DYNLL1	1.22268	20.5351
																ZFP90	1.5354	20.5197
																RSPH10B	1.97073	20.5053
																SMYD2	1.22813	20.5019
																AQP5	1.65814	20.4612
																AGBL2	1.54496	20.4611
																C22ORF15	1.6924	20.4464
																KALRN	1.14901	20.4416
																HSPA12A	1.09055	20.4413
																ZNF217	1.77756	20.4169
																ST8SIA1	1.87978	20.3988
																DOC2A	1.61595	20.3988
																RPL23AP82	1.61228	20.3881
																DISC1	1.23712	20.3854
																PLD1	1.0701	20.384
																LINC00342	2.21312	20.3603
																CDH26	1.21053	20.3558
																ITGB3BP	1.0232	20.3333
																DDI2	1.03389	20.3219
																FMN2	1.1182	20.3214
																DNER	1.47872	20.3179
																BRCA1	1.01422	20.3175
																INTS4P1	2.34251	20.2635
																FAM166B	1.45293	20.2625
																WHRN	1.51762	20.2607
																LRRC4	1.80565	20.2174
																CCDC34	1.58198	20.1841
																CDH3	1.45574	20.1798
																CCDC24	1.57583	20.1774
																BX005040	1.47355	20.1617
																IFT74	1.0462	20.1171
																ABHD11	1.07878	20.1098
																STK36	1.64224	20.1008
																MMP7	2.54946	20.0975
																SLC25A21	1.17043	20.0914
																LRRC10B	1.99409	20.0579
																AL354754	2.4411	20.0522
																TOGARAM1	1.06555	20.0497
																HSPB11	1.13598	20.0303
																SYNPR	1.39066	20.0236
																DYNC2LI1	1.11559	20.0231
																AL357153	1.25884	20.0153
																TENM4	1.46023	20.0121
																EYA4	1.66498	19.972
																SORD2P	2.54058	19.9637
																POLR2B	1.10429	19.961
																HAGHL	1.6064	19.9491
																CCDC151	1.72795	19.9422
																TRIP13	1.62665	19.9211
																FAR2	1.37966	19.9097
																CA5B	1.04104	19.879
																ELN	1.41763	19.8756
																AC138932	1.05534	19.8737
																LINC02055	1.73729	19.8731
																BIK	1.54041	19.8559
																IFT22	1.1496	19.8559
																ALOX15	2.1672	19.8363
																FBLN1	2.80332	19.8271
																PTRH1	1.48219	19.8179
																SAA4	3.26669	19.8112
																CFAP206	1.48664	19.7318
																DEGS2	1.36298	19.7214
																UNC5C	2.19999	19.674
																B3GNT5	1.15301	19.6707
																ODF2	1.46697	19.65
																CCDC144NL-AS1	2.35731	19.622
																AC012409	1.84583	19.6027
																CYB561	1.10347	19.587
																AC087500	1.23228	19.5609
																AC010655	1.20919	19.5447
																AL645922	1.41724	19.5256
																AP001207	1.4198	19.5112
																TTC23L	1.29992	19.5075
																ARL6	1.53578	19.4786
																VAV2	1.16461	19.47
																ZDHHC1	1.23698	19.4563
																PPARA	1.06305	19.4462
																AC138969	1.11086	19.4445
																LENG8	1.14129	19.4444
																SLC9C2	1.17431	19.4421
																AC140504	1.94958	19.4409
																SLC4A7	1.09307	19.3884
																AKR1C3	1.18288	19.3745
																OSBPL6	1.23013	19.3568
																LY6E	1.13755	19.3429
																MIRLET7BHG	1.2953	19.332
																MYB	1.57535	19.3313
																ZC3H6	1.07103	19.3162
																FSIP1	1.69016	19.3038
																AC091544	1.81509	19.2839
																CRLF1	1.92692	19.2176
																PRR15	2.26371	19.1931
																USP28	1.19007	19.176
																REEP1	1.21835	19.1723
																STPG1	1.62526	19.1519
																ARHGEF37	1.59193	19.1519
																FOXC1	2.60105	19.1513
																RUVBL1	1.22779	19.1445
																HSPBP1	1.24946	19.1322
																FAM3C	1.25852	19.0996
																ANKRD65	1.02039	19.0964
																DCLK1	1.17709	19.0548
																SIX4	1.79656	19.05
																CATSPER2	1.75453	19.05
																PPM1H	1.33609	19.0351
																SERTAD4-AS1	1.22843	19.0289
																LINC02614	1.20474	19.0253
																MIR34AHG	1.10825	19.0238
																DPY19L2	1.71076	18.9863
																NR2F1-AS1	2.0796	18.9849
																GIHCG	1.48841	18.9778
																TRMT44	1.11254	18.9747
																SLC35E4	1.69121	18.9688
																AKNA	1.07948	18.9572
																SMIM5	1.58339	18.9554
																TSNAX-DISC1	1.04887	18.8806
																ESPN	1.77066	18.8738
																KREMEN1	1.19808	18.8295
																REC8	1.62878	18.8289
																RASSF6	1.60677	18.8289
																EHD4	1.05913	18.8221
																PTOV1	1.23968	18.8174
																DNAAF4-CCPG1	1.28398	18.8133
																KIAA0513	1.0851	18.79
																AP001831	1.06336	18.778
																ITGA2	1.30591	18.7756
																SULF1	1.91093	18.7611
																IQGAP2	1.06016	18.7534
																AZIN1-AS1	1.23029	18.7525
																KIAA0319	1.39118	18.7506
																C6	1.10349	18.7421
																SRPX2	2.38231	18.7146
																CNTNAP3	1.20798	18.7111
																LMLN	1.0592	18.7085
																MICOS10-NBL1	1.80225	18.7018
																GLT8D1	1.28886	18.6862
																LRP1B	1.15494	18.679
																ASTN2	1.1907	18.6581
																LRATD1	2.26067	18.6541
																CROCCP3	1.41317	18.6197
																ADCY2	1.55739	18.6048
																FSD1L	1.10192	18.6027
																SOX9	1.83534	18.5928
																RPP38	1.01123	18.5752
																AC010615	1.3463	18.5718
																FLACC1	1.25509	18.5672
																TSPAN11	2.76827	18.5655
																TNFAIP2	1.72532	18.5654
																CCNO	2.27172	18.5615
																CCDC178	1.4616	18.5514
																LINC01503	2.49482	18.5377
																COL28A1	1.3306	18.5238
																TUBB2B	1.19395	18.5238
																AC007255	2.26046	18.5138
																IL7	1.10181	18.4862
																AC004231	2.17202	18.486
																C1ORF87	1.47636	18.4836
																ACOT11	1.23847	18.4786
																LINC01571	2.1306	18.4249
																CASP7	1.0248	18.4168
																DPCD	1.08055	18.4024
																STRN	1.11955	18.3888
																ACBD3-AS1	2.06784	18.3457
																FAM171A1	1.74399	18.3457
																P4HTM	1.27656	18.2924
																ZDHHC11	1.33718	18.2835
																PPP1R32	1.52851	18.2794
																RP11-541P9	1.39436	18.2794
																CFAP45	1.27855	18.2662
																CARD11	1.80816	18.2661
																IFT46	1.19474	18.2636
																AL353770	1.81996	18.2597
																DAW1	1.4077	18.2422
																CFAP58	1.51085	18.2328
																DSCAML1	1.63569	18.2325
																SLC39A10	1.04464	18.227
																MIR4435-2HG	1.02514	18.2067
																FZD3	1.52873	18.2035
																SGO1-AS1	1.15025	18.1956
																PCAT29	1.45642	18.1628
																FAM161A	1.45226	18.1299
																FGF13	1.23282	18.1175
																ORAI2	1.368	18.113
																GON7	1.25294	18.1083
																MB	2.35685	18.1039
																KATNAL1	1.17915	18.1
																INMT-MINDY4	1.14965	18.098
																NCS1	2.11776	18.0895
																ARHGEF10L	1.15096	18.0612
																GFM2	1.52329	18.0546
																GCNT1	1.84628	18.0441
																COPRS	1.16287	18.0382
																MKS1	1.67562	18.0273
																SCGB3A1	2.47757	18.0125
																WAKMAR2	1.79289	18.0111
																UPP2	1.52942	17.98
																DHRS9	2.37738	17.9768
																LZTFL1	1.01027	17.9732
																GBP3	1.35006	17.9441
																SMIM15-AS1	1.57537	17.9205
																TAPT1-AS1	1.27509	17.9163
																MISP	1.1566	17.9052
																AC125611	1.73131	17.8919
																CDC16	1.04761	17.8886
																RHPN1	1.10754	17.8612
																VNN3	1.61766	17.8579
																GOLGA6L10	1.56843	17.8347
																RC3H2	1.44757	17.8347
																DLL1	1.76716	17.8259
																HMGB3	1.87444	17.8234
																ACER2	1.52628	17.8174
																RIBC1	1.51435	17.7975
																MDH1B	1.3702	17.7941
																TRIM22	1.17441	17.767
																PACRGL	1.50765	17.7667
																CCDC74B	1.46166	17.7576
																ZNF19	1.45969	17.7568
																CIPC	1.14984	17.7428
																KCNN3	1.28197	17.7306
																SPDYE3	1.10633	17.7286
																ARL3	1.05411	17.7286
																AC099489	1.50781	17.7215
																BACH2	2.14447	17.7157
																PIAS3	2.02422	17.715
																IL5RA	1.6329	17.7094
																ANXA8	1.40314	17.7094
																XPR1	1.00613	17.7092
																AL031708	1.79108	17.7047
																S100A2	2.24631	17.6926
																DCP2	1.27683	17.6911
																ANKRA2	1.2987	17.6795
																KCNH3	2.17882	17.6783
																CEP290	1.13963	17.6589
																DMGDH	1.23809	17.5917
																SDHAP1	1.11946	17.5917
																B3GNT3	2.60001	17.5877
																TRIM14	1.60028	17.5811
																LARS2	1.00385	17.5809
																FA2H	1.57533	17.5492
																FYN	1.56928	17.5056
																MRE11	1.20196	17.4873
																C4ORF36	1.33567	17.4866
																AL139142	1.74314	17.4801
																CYTOR	1.23865	17.4727
																TSGA10	1.16303	17.4508
																LPAR3	1.89087	17.4252
																ANKDD1B	1.38577	17.416
																C1ORF189	2.06545	17.4153
																PCED1B	1.01176	17.4143
																UBE2Q2	1.39854	17.3991
																SH3BGRL2	1.09573	17.379
																FAM81A	1.85577	17.3597
																LRRC37B	1.10736	17.335
																ACAP1	1.15145	17.3275
																CEP162	1.08816	17.3242
																KAZN	1.03924	17.3227
																IQUB	1.59983	17.3065
																PRSS22	1.01638	17.291
																NPIPA1	1.08768	17.2875
																LRP1	1.12035	17.2736
																EML1	1.16471	17.2678
																POF1B	1.34101	17.2633
																RP1-122P22	1.56858	17.2567
																ENPP3	1.32146	17.2419
																RNF207	2.73558	17.2227
																SPDYA	1.36324	17.2144
																UHRF1BP1L	1.00873	17.1982
																COPS4	1.38516	17.1849
																MTMR6	1.01409	17.1812
																ZNF552	1.33023	17.1712
																JHY	1.11821	17.1437
																PPP1R13L	1.20274	17.1204
																AC005699	2.28217	17.1201
																CFAP300	1.20569	17.1153
																SLC2A10	1.74125	17.1085
																CSNK1E	1.02731	17.1026
																LINC02057	1.92733	17.1015
																SLC27A1	1.27869	17.0654
																NELL2	1.35798	17.0609
																TCTN2	1.31121	17.0557
																PPP1R16A	1.05252	17.0447
																IFTAP	1.33918	17.0178
																PCSK1N	1.74163	17.0016
																AGAP4	1.25365	16.9987
																SLC39A6	1.1351	16.9944
																AL512428	1.53257	16.975
																TAFA2	1.34754	16.9747
																DDB2	1.3808	16.974
																SLC51A	1.13053	16.9728
																BICD1	1.06323	16.9441
																AC004039	1.48819	16.9306
																SRD5A2	2.05345	16.9019
																MUC5B	2.73987	16.8852
																FOXA1	1.09462	16.8751
																IQSEC1	1.17818	16.8723
																SHPRH	1.06524	16.863
																PRMT8	1.34292	16.8494
																FAM182B	1.23787	16.8494
																DNAJB13	1.73046	16.8441
																AC015802	1.19756	16.8344
																CAPN5	1.49437	16.834
																KLHL13	1.77791	16.8271
																AL449212	1.73199	16.8271
																GOLGA6L9	1.16917	16.8239
																ERICH6-AS1	1.58498	16.8001
																MAP6	1.56229	16.797
																EML2	1.08326	16.7872
																C2CD5	1.01737	16.7805
																COQ4	1.23792	16.7721
																WDR92	1.0106	16.7576
																ENPP4	1.11899	16.7567
																AC002064	1.37579	16.7554
																TSNAXIP1	1.73579	16.7459
																BBS4	1.06495	16.7401
																RHOV	2.74374	16.7389
																LRRC37A5P	1.47086	16.7343
																ALDH3B1	1.0855	16.7037
																WDR41	1.14449	16.6701
																AR	1.76738	16.6658
																PLA2R1	1.5366	16.6616
																NELFA	1.01726	16.6449
																SOCS7	1.10707	16.6382
																ANKRD20A11P	1.37782	16.6359
																ALDH7A1	1.2369	16.6343
																FBLIM1	2.04287	16.6328
																KCNE1B	1.83882	16.6328
																GFOD2	1.24812	16.6224
																PLCB1	1.16936	16.603
																LRRC26	1.85816	16.5756
																METTL7A	1.00122	16.5497
																AP4M1	1.62206	16.5221
																SCARA3	2.39612	16.5041
																AC244197	1.47936	16.5011
																CATIP	1.37011	16.4982
																FAM83E	1.13636	16.4923
																GET1	1.09923	16.4859
																LINC01876	1.13067	16.4826
																CEP41	1.7106	16.4729
																FBXL7	1.39599	16.4696
																CLHC1	1.39764	16.4676
																ADA2	1.22314	16.4559
																ST3GAL4	1.26961	16.4471
																ARHGEF26-AS1	1.05136	16.4431
																PIH1D2	1.14935	16.44
																B4GALT4	1.20956	16.423
																STEAP3	1.50602	16.4066
																GADD45A	1.14021	16.4039
																NCKAP5L	1.08624	16.4004
																DENND6B	1.31728	16.3919
																TPM4	1.10785	16.3887
																PDE7A	1.14271	16.3868
																MTF1	1.27458	16.3861
																SMIM8	1.18631	16.3766
																LCA5L	1.69596	16.3693
																CDRT1	1.36612	16.3693
																TNFAIP8L1	1.35403	16.3587
																ELK4	1.22891	16.3502
																LRRC27	1.23745	16.3493
																RHOU	1.18427	16.3478
																CASC8	1.21736	16.3466
																SRGAP3-AS2	1.72747	16.3446
																EPPIN-WFDC6	2.08055	16.2974
																TMEM68	1.05039	16.2924
																FAM221A	1.2089	16.2798
																LARP6	2.81194	16.254
																CARS1	1.03301	16.2519
																SPA17	1.51117	16.1946
																RMI1	1.62226	16.1846
																EPS8L1	1.05849	16.1758
																DNAH1	1.26238	16.1652
																AC025154	1.9178	16.1568
																NHLRC3	1.03626	16.1534
																ZFP36L2	1.03414	16.1521
																LGALS9	1.18728	16.1475
																CCDC81	1.45749	16.1298
																UNC119B	1.46951	16.1243
																MUC12-AS1	1.94418	16.1216
																KRT15	2.42577	16.116
																GPC6	1.07646	16.0878
																SRCIN1	1.25673	16.0791
																LINC01031	1.46217	16.0756
																NEURL1B	1.16165	16.0683
																ZNRF2P2	1.33321	16.0614
																AC012309	1.16507	16.061
																NOTCH3	1.85319	16.0538
																KLHL28	1.05488	16.0534
																GALNS	1.0116	16.0326
																AC097382	1.88858	16.0165
																EXOSC10	1.26682	15.9475
																FRMD5	1.01634	15.9272
																MAP1A	1.63273	15.9218
																C2ORF73	1.5579	15.9205
																CFAP99	1.43463	15.9075
																LA16C-306E5	1.10558	15.9029
																POLD3	1.30863	15.8805
																AC004554	1.3487	15.8705
																HCAR2	3.00296	15.8586
																LRRC56	1.72133	15.855
																WDR31	1.63687	15.8499
																MAK	1.3255	15.8407
																METTL27	1.03455	15.8338
																CC2D2A	1.04176	15.8278
																EPPK1	1.11699	15.8273
																KLHL6	1.35969	15.8118
																FMO3	2.31024	15.7714
																KDR	3.45668	15.7667
																TMEM154	1.42713	15.7636
																MYCBPAP	1.49744	15.7482
																LMO2	1.63368	15.7048
																AC017002	1.91958	15.7
																CD109	1.80174	15.698
																LINC00598	1.22884	15.6892
																PLEKHG4B	1.92377	15.6889
																CD200R1L	2.93095	15.678
																TMEM63A	1.04689	15.6683
																ANKRD45	1.65843	15.6508
																OAT	1.13945	15.6375
																SLC25A14	1.33521	15.6045
																UACA	1.66091	15.592
																EFCAB6-AS1	1.91969	15.5858
																AMY1A	1.42455	15.5796
																AC004836	1.77257	15.5758
																UGT1A8	3.28063	15.5651
																WIPI1	1.76396	15.5448
																MAP9	1.18369	15.542
																SORL1	1.25127	15.5306
																SEPTIN5	1.61204	15.5012
																SPPL2B	1.0777	15.4963
																SORD	1.51368	15.4891
																RIBC2	1.61936	15.482
																B9D1	1.23538	15.4728
																TCEA2	1.08325	15.4669
																SPP1	1.27291	15.466
																MYO15B	1.17023	15.459
																CFAP57	1.42805	15.4485
																FAM227B	1.13918	15.4223
																SYDE2	1.18006	15.3817
																PTPN20CP	1.36396	15.3451
																PIH1D3	1.75394	15.3427
																TUB	1.75188	15.3344
																PATL2	1.75191	15.3273
																WFDC21P	1.3579	15.3079
																SLC44A5	1.81796	15.2818
																POLR2I	1.10396	15.2663
																ZNF439	1.10884	15.2418
																RBL1	1.27759	15.2301
																TTLL11	1.23518	15.2296
																TTTY15	1.31847	15.2293
																AC012485	1.11773	15.2272
																NXF2B	1.75107	15.2237
																AL353747	2.15573	15.2096
																HNMT	1.14327	15.2071
																BAALC	1.43183	15.1835
																ENTPD7	1.5707	15.1648
																AL929236	1.51299	15.163
																FBXO16	1.06367	15.146
																TTC9	1.35952	15.1409
																FMO6P	2.41568	15.1227
																CFHR2	2.39303	15.1227
																AC025048	1.94216	15.1105
																ANKRD18A	1.48456	15.1105
																TLR5	1.83068	15.1087
																NUP50-DT	1.38976	15.1043
																COL4A5	1.03348	15.1016
																FYCO1	1.125	15.0989
																AL121790	1.5604	15.0917
																H2BC18	1.11163	15.0914
																AL035701	1.87722	15.0777
																NDRG2	1.38076	15.0777
																C17ORF97	1.47389	15.0773
																VAT1	1.11078	15.0772
																SPATA4	1.6534	15.0756
																CRACR2A	1.48221	15.0602
																MOBP	1.84364	15.0557
																PITPNM1	1.32311	15.0464
																ANKRD20A5P	1.4696	15.0341
																USP2	1.14806	15.0198
																NEDD1	1.11157	15.018
																CD200R1L-AS1	3.63744	15.0076
																SLC4A11	3.18487	15.0076
																GYG2	1.60421	14.9996
																TAMM41	1.16652	14.9978
																BMS1P7	1.17669	14.9964
																UBASH3B	1.25013	14.9806
																GPX3	1.31299	14.9738
																AADACL2-AS1	1.78461	14.9662
																DDHD2	1.11497	14.9635
																STRA6LP	1.15186	14.9511
																BEST4	2.41704	14.9172
																PRR7	1.6943	14.9148
																AC004130	1.21531	14.9143
																CCDC90B	1.16338	14.9016
																SH3RF3	1.31981	14.9007
																ZNF493	1.01145	14.9002
																SOX13	1.31961	14.895
																AGAP5	1.31128	14.8935
																GEMIN7-AS1	1.60233	14.8884
																APOBEC4	2.02421	14.8832
																CDH13	1.57281	14.8656
																PROSER3	1.39608	14.8634
																CCDC160	1.90882	14.8253
																VTCN1	1.54874	14.8246
																DMPK	1.00147	14.8181
																WASHC2A	1.18378	14.818
																TGM2	1.52012	14.8054
																RAMP1	1.68279	14.7901
																STEAP2	2.13015	14.7649
																C6ORF99	1.18071	14.7605
																CES1P1	1.28555	14.7463
																MICALL1	1.47179	14.7419
																KLK10	1.66511	14.7044
																LINC02618	1.14776	14.6986
																PMS2P2	1.50485	14.6941
																CACNA2D1	1.04927	14.6621
																KCNQ5	1.80136	14.648
																TRIM16	1.28736	14.6449
																NAT14	1.48658	14.6352
																IL16	1.13296	14.6286
																WIPF3	1.82965	14.5822
																TMEM254	1.36291	14.5731
																ACYP1	1.03603	14.5704
																PPOX	1.05478	14.569
																PROM2	2.53382	14.5669
																FKTN	1.00432	14.5592
																FSIP2	1.26652	14.5545
																TMLHE-AS1	1.59766	14.5464
																TTC8	1.03823	14.5146
																CRISPLD1	1.62661	14.5093
																LINC02754	1.40487	14.5093
																POLN	1.26961	14.5093
																FCGBP	2.67966	14.507
																BTG4	2.29937	14.507
																RIPK4	1.60688	14.5036
																PHLDB3	1.37066	14.4991
																ENKD1	1.43989	14.4988
																AC090227	1.11141	14.4965
																ANAPC4	1.12394	14.4948
																NME9	1.2231	14.4919
																LINC01344	1.85975	14.4888
																MAPRE3	1.08262	14.4885
																LKAAEAR1	1.69847	14.4813
																NAV1	1.37816	14.4638
																LRRC61	1.25648	14.4612
																TTC39C-AS1	2.35388	14.4479
																NRG2	1.48544	14.4459
																CXCL6	3.48029	14.4372
																RGS10	1.44434	14.4295
																CENPM	1.38913	14.421
																SERTAD4	1.50694	14.4115
																LGALS7B	2.44927	14.4112
																AL355512	1.89491	14.4112
																ENPP5	1.282	14.3998
																CEP97	1.26774	14.3929
																HSPA4L	1.44103	14.3854
																TEKT3	1.61496	14.3773
																C6ORF201	1.21019	14.3763
																VIM-AS1	1.71097	14.3629
																MUC12	1.82386	14.3366
																AL353588	1.51259	14.3284
																KCNN4	2.34751	14.3278
																CFAP157	1.44285	14.3252
																ARHGEF33	1.46573	14.325
																KLHDC9	1.36889	14.3249
																ZNHIT2	1.38119	14.3035
																AC067956	1.6535	14.2862
																AC096711	1.59882	14.2862
																CNNM3	1.37886	14.2728
																BCO2	1.12015	14.2689
																LINC00665	1.61703	14.2626
																RHOXF1-AS1	1.05571	14.2599
																BLOC1S5-TXNDC5	1.29548	14.2327
																FRMPD2B	1.88911	14.2323
																HS6ST1	1.45418	14.2227
																CACNG4	1.13372	14.2224
																AC009495	1.03174	14.2164
																TTC16	1.46059	14.191
																ZNF3	1.02504	14.1489
																ZNF709	1.20418	14.1487
																BARX2	1.85385	14.1471
																CDKN2A	3.04575	14.1451
																AC100781	1.69755	14.1375
																AC068234	1.87847	14.1203
																TRMT1L	1.03447	14.1203
																SEMA3F	2.35742	14.112
																MCF2L	1.2431	14.0772
																BDKRB2	1.28947	14.0719
																ADARB2	2.29751	14.065
																CASTOR2	1.30459	14.0415
																AC005522	1.69584	14.0355
																WNT9A	1.37041	14.0266
																OR7E47P	1.19766	14.0197
																CACNG6	1.49473	14.0159
																MSMB	1.81462	14.0105
																DPP9	1.02113	13.9976
																FAM47E	1.30986	13.9947
																WDR86	1.66671	13.9891
																ZNF135	1.4264	13.968
																CCDC65	1.45732	13.9634
																AC244090	1.20418	13.9445
																TMEM138	1.48754	13.939
																TRIM66	1.27275	13.9374
																AC104035	1.17445	13.9299
																TMEM94	1.32972	13.918
																LINC02832	1.76536	13.9118
																ICMT	1.05242	13.9108
																BX005214	1.5142	13.8899
																TTLL1	1.58906	13.8831
																ESR2	1.11017	13.8379
																CEP170B	1.14505	13.8045
																MTND4P12	1.48206	13.7982
																MDM1	1.5217	13.7909
																CRACR2B	1.04397	13.7869
																FN1	1.1725	13.7798
																AC004990	2.65138	13.7791
																DICER1-AS1	1.08118	13.7736
																UNC79	1.16624	13.7585
																AC025279	1.27652	13.7498
																CORO2B	1.47907	13.7352
																UCK2	2.07218	13.7269
																LINC02166	1.70741	13.7165
																C1ORF141	1.36068	13.7133
																LRRC73	1.72459	13.7111
																AC021231	1.108	13.7111
																BBOX1	2.41858	13.7079
																GMCL1	1.1981	13.7057
																CHSY1	1.05022	13.6838
																LPAR6	2.09054	13.6819
																SEC14L4	1.51273	13.6455
																AC003002	1.30083	13.6447
																DLGAP1-AS1	1.23281	13.6403
																ITGA4	1.90423	13.6153
																BBS2	1.32385	13.6129
																LRRC69	1.39814	13.6015
																TRIM16L	1.4643	13.5913
																KPNA7	1.41147	13.582
																LINC00535	1.43804	13.5677
																NLGN4Y	1.89283	13.5584
																STXBP6	1.16063	13.5523
																ENOX1	1.09958	13.5517
																PPP1R36	1.12571	13.5469
																ATP12A	3.2807	13.5344
																PLPPR3	2.2668	13.5344
																PGAP4	2.18828	13.5344
																LINC02363	2.21221	13.5344
																TTC5	1.04405	13.5019
																OCIAD2	1.00336	13.5
																MGP	1.44193	13.4892
																ATP10B	1.54104	13.4853
																LINC00592	2.12535	13.4743
																AC023796	1.67157	13.4581
																MEIG1	1.66558	13.4155
																TPBG	1.1759	13.4012
																SPOCK1	1.09422	13.3826
																NRG1	1.18665	13.3799
																PXDC1	1.27282	13.3775
																ZNF391	1.62624	13.3534
																AMY1C	2.10319	13.3487
																RP11-193M21	1.69066	13.342
																ANKRD66	1.1036	13.3148
																AC092574	1.0053	13.3118
																TPTEP1	1.62098	13.302
																AC244131	1.99374	13.2868
																XRCC4	1.16535	13.2826
																CCL15-CCL14	1.46551	13.2749
																CYP24A1	4.60428	13.2709
																C19ORF18	1.33517	13.2615
																AC023300	1.95277	13.256
																AC087280	1.55984	13.256
																CDC42EP5	2.24844	13.2402
																AC138866	1.25436	13.2031
																DEUP1	1.54125	13.1776
																AMOT	2.02456	13.1708
																RFLNA	1.06575	13.1533
																GRM5	1.41446	13.1508
																CPPED1	1.09686	13.1436
																TMEM231	1.2611	13.1289
																ADAMTS14	2.31285	13.1286
																GAS2L2	1.69133	13.1164
																NOMO3	1.12101	13.1164
																C15ORF65	1.61586	13.1143
																PPP6R1	1.22311	13.1143
																EDA	1.04624	13.1143
																PASK	1.33527	13.109
																AC090403	1.53719	13.1038
																TBX1	1.17793	13.0964
																TBL1Y	2.03857	13.0936
																DENND10	1.15182	13.0833
																LRWD1	1.52954	13.0616
																DNMT3A	1.05145	13.0589
																AC093535	1.90736	13.0499
																DENND11	1.35991	13.0419
																ANAPC1P4	1.64245	13.0363
																ZNF850	1.06399	13.0294
																ADAMTSL3	1.13671	13.0263
																CLBA1	1.62619	13.0178
																MIR4713HG	2.14517	12.9822
																ZNF561	1.24372	12.9815
																GPC3	1.57492	12.9708
																GLB1L	1.99594	12.95
																B9D2	1.15049	12.9457
																ZNF251	1.00168	12.9409
																SPTBN2	1.30599	12.9245
																ANKRD37	1.04065	12.9235
																TCP11L1	1.51293	12.9122
																SETD4	1.15466	12.9086
																TUBB4B	1.05431	12.9066
																CES4A	1.13824	12.9006
																FAM27C	1.38292	12.8841
																DNAJC6	1.30195	12.8729
																AC093895	1.24232	12.8719
																AC009126	1.0181	12.8719
																CNIH2	2.20081	12.8709
																GPX8	2.39989	12.854
																LINC01315	1.79469	12.8484
																ZNF782	1.09481	12.8441
																GGT6	1.97884	12.8204
																IGFBP3	2.91244	12.8192
																L3MBTL1	1.02734	12.8131
																CLDN10	2.47769	12.8103
																RNF212B	1.34949	12.7919
																NT5DC3	1.12589	12.7668
																TUBBP5	1.57333	12.7582
																FXYD1	1.92258	12.7379
																WDR90	1.33371	12.7322
																CBLC	1.05126	12.708
																RP11-706O15	1.39559	12.7073
																SEC14L3	2.01541	12.7001
																ADAMTSL1	1.08793	12.6965
																DELEC1	1.72366	12.6916
																CEP78	1.2336	12.6916
																IL1RAPL2	1.19139	12.6884
																KRT80	1.47556	12.6805
																UNC5B-AS1	2.5474	12.6797
																AC074011	2.05939	12.6797
																FDXR	1.32702	12.6771
																SPDYE7P	1.28849	12.6667
																TMEM254-AS1	1.82948	12.6627
																AC010754	1.77444	12.6627
																TMTC1	1.42811	12.6585
																MKX	1.39818	12.6418
																SLC2A9	2.03422	12.64
																DDX60	1.55128	12.64
																NUMA1	1.03558	12.6109
																EBNA1BP2	1.05058	12.608
																AP003393	1.48903	12.6033
																CAMKK2	1.17292	12.6033
																IQSEC2	1.16284	12.6021
																FAM92A	1.04333	12.6021
																AC004494	2.45597	12.5835
																WFDC6	1.71444	12.5736
																LINC01697	1.74866	12.5295
																ZMAT3	1.32818	12.514
																AL445584	2.07254	12.5133
																RNF150	1.19188	12.5133
																CRAMP1	1.0445	12.5009
																LNC-LBCS	1.06467	12.4998
																DNAAF2	1.08759	12.4706
																ELMOD2	1.282	12.4681
																AL160396	1.87053	12.4655
																MIR3936HG	1.02563	12.4623
																ZNHIT6	1.17931	12.4589
																ZNF84	1.18622	12.4355
																SVEP1	1.28679	12.4318
																LINC01708	1.76575	12.4291
																CASP9	1.35505	12.4238
																NOM1	1.42732	12.4153
																ANPEP	1.11143	12.4112
																CITED4	1.65405	12.4026
																LINC00240	1.46228	12.3907
																CCHCR1	1.04282	12.3795
																EBF4	1.45234	12.3781
																HSP90AA2P	1.28155	12.3766
																CLSTN2	1.60475	12.3553
																LINC01392	1.67988	12.3463
																VANGL1	1.23129	12.3463
																UCKL1-AS1	1.67162	12.3365
																EDARADD	1.52362	12.3365
																PLIN3	1.02631	12.3178
																B3GALT1-AS1	1.49012	12.3034
																VPS9D1	1.36771	12.3034
																HSD17B2	3.22994	12.2997
																ANKZF1	1.06682	12.2969
																PRKAR2B	1.69095	12.294
																AC092171	1.90681	12.2867
																RBM20	2.15059	12.2851
																FAM13C	1.47085	12.2844
																TMEM150C	1.39695	12.2835
																FAM83F	2.15937	12.274
																PLK2	1.38307	12.2739
																RNF20	1.02039	12.2412
																LINC01435	1.48299	12.2363
																ZFHX2	1.96125	12.2156
																CAPS2-AS1	1.71101	12.2156
																DTX3	1.11211	12.2076
																AC010547	1.31392	12.2064
																ADRB1	1.11276	12.1933
																ZNF320	1.28667	12.1873
																SMARCAL1	1.5085	12.1837
																AL353622	1.41262	12.1837
																AL021026	1.78768	12.1594
																MROH7	1.39089	12.1578
																EFHD1	1.56353	12.1548
																ATP6AP1L	1.13875	12.1523
																DNAAF3	1.51817	12.1473
																AL606516	1.28643	12.1375
																FGF12	1.5349	12.1261
																DPH6-DT	1.54719	12.1095
																IL15	1.31061	12.1095
																NAAA	1.01321	12.1058
																UNC5B	2.08711	12.0991
																AP3M2	1.34593	12.097
																ZNF215	1.45288	12.0951
																RP11-281A20	2.15198	12.0926
																LRIG3	1.3225	12.0838
																NOXRED1	1.1667	12.0829
																LMTK3	1.14715	12.0682
																GDA	1.71624	12.0594
																CCDC187	1.26374	12.0493
																CDKN2B-AS1	1.75575	12.0454
																PMS2P6	1.66832	12.0454
																KLF3-AS1	1.73321	12.0398
																AL049874	1.94768	12.0067
																PLTP	1.71432	12.0041
																TSPYL4	1.20804	12.0015
																AC113349	1.86168	11.9909
																TXNDC8	2.40913	11.9871
																ADTRP	1.65199	11.9847
																PELP1	1.39053	11.9797
																HDAC2-AS2	1.33225	11.9687
																TPM1	1.18576	11.9528
																CEP250	1.32701	11.9416
																AC124947	1.22013	11.9388
																AMN1	1.11805	11.9388
																SAP30	1.28376	11.935
																TMEM127	1.17925	11.9298
																AC114737	1.92794	11.9284
																PIR	1.19817	11.9208
																AC027807	1.82722	11.9164
																LINC02875	2.55089	11.9065
																AL390719	1.03078	11.8948
																DDX3Y	1.05421	11.8941
																SZT2	1.02423	11.8806
																LRRC9	1.32189	11.8759
																AMY1B	1.54465	11.8486
																TACR1	1.25426	11.8486
																TEKT4	1.31186	11.8393
																PTCHD4	1.47281	11.8393
																AC018552	1.48669	11.8333
																GBP1	1.07957	11.8081
																SHFL	1.10692	11.8013
																CROCCP2	1.13754	11.7977
																HERC6	1.46005	11.7907
																ZNF658	1.62773	11.7826
																OCEL1	1.12578	11.779
																NR2F1	1.47093	11.7773
																AC018467	2.33389	11.7584
																ERICH5	1.46329	11.7582
																AC245041	1.11025	11.7487
																NPIPA9	1.48467	11.7362
																AL691447	1.10212	11.7102
																SLC35B4	1.05854	11.7102
																CD4	1.37451	11.6902
																GRIN3B	1.60761	11.6865
																PAQR7	1.54942	11.6861
																AC011530	1.11447	11.6452
																FTH1P8	1.30493	11.6341
																ZNF688	1.28977	11.6318
																ERLIN2	1.0039	11.6281
																PPARGC1A	1.1062	11.6242
																AL121820	2.83834	11.6175
																WEE2-AS1	1.48725	11.6175
																SNAPC4	1.31596	11.6091
																AC005702	1.67493	11.6006
																DGCR8	1.13721	11.6006
																AC010624	1.38887	11.5853
																SMPD3	1.36239	11.5853
																TSHZ3	3.07075	11.5849
																HIST2H2BB	1.22155	11.5742
																CLDN8	1.83558	11.5739
																ZFPM2-AS1	2.4901	11.5646
																NMNAT2	1.03462	11.5622
																CATSPER2P1	1.39906	11.5617
																CDKN1C	1.25543	11.5617
																NPAS3	1.15865	11.5575
																H2AC18	1.00662	11.5326
																SAP30-DT	1.73625	11.5319
																FER1L6	1.65285	11.5173
																RILPL1	1.08901	11.5129
																DUSP18	1.3631	11.5113
																GPR87	3.83038	11.4761
																INPP5D	1.68514	11.4541
																ZNF385A	1.77527	11.4492
																VWCE	1.43965	11.4468
																AZIN2	1.60015	11.4076
																MEPE	1.39642	11.3959
																AC246817	1.57406	11.3956
																GNE	2.13689	11.391
																GPR173	2.25634	11.3864
																SLC35A2	1.02101	11.377
																FAM151B	1.37956	11.3687
																COL24A1	1.09448	11.3514
																GABRG3	1.54751	11.347
																CPA6	1.22333	11.3458
																RNF39	1.65529	11.3436
																DYDC1	1.49236	11.3396
																AC133041	1.0899	11.3396
																ZMYND12	1.3895	11.3269
																CREB5	1.16424	11.3091
																RARG	1.06248	11.3088
																MSL3	1.31555	11.304
																PLEKHA2	1.01024	11.2935
																BMP6	1.47665	11.2867
																CFAP97D2	1.90788	11.2759
																PAMR1	2.15207	11.2657
																LINC02755	1.97431	11.2657
																RGS17	2.10767	11.2657
																AL031686	1.87344	11.2657
																PEX6	1.01899	11.2619
																AC138305	1.30236	11.2515
																PPP1R26-AS1	1.18361	11.2514
																SCNN1G	1.23381	11.2238
																PMS1	1.05395	11.2086
																ZNF711	2.27616	11.2079
																AL121992	2.13029	11.2043
																LINC01513	1.78782	11.1949
																AC073529	1.26409	11.1949
																PRR5L	1.60308	11.1824
																AC092675	1.41894	11.1516
																ACACB	1.12874	11.1496
																TMEM184A	1.2467	11.1473
																HS3ST6	1.99027	11.1454
																SLC1A4	1.74792	11.1444
																ABI3BP	1.35689	11.1443
																C16ORF70	1.22027	11.1435
																LINC01588	1.24208	11.1285
																NRAV	1.35958	11.1115
																TMEM151B	1.68745	11.0995
																RPL34-AS1	1.23372	11.0984
																BAALC-AS1	1.50403	11.0758
																MRVI1-AS1	1.3156	11.0747
																AC007402	1.28438	11.0713
																MELTF	1.95684	11.0531
																GAMT	1.87808	11.0446
																C6ORF52	1.16553	11.0327
																WRAP53	1.17384	11.0298
																EXTL3	1.0191	11.0189
																ATP2A1	1.73672	11.0189
																SETDB2	1.279	11.0054
																RRN3P2	1.47794	10.9933
																MTUS2	1.15559	10.9922
																HRK	1.7587	10.9827
																SNCA	2.49085	10.9697
																LRRC74B	1.56086	10.9627
																ARNTL2	1.49534	10.9516
																BRD3OS	1.85509	10.9443
																ZFY	1.19333	10.9443
																LRRN1	2.43367	10.9427
																AC138625	2.11006	10.9161
																ABHD11-AS1	1.3004	10.9131
																AP001372	1.03748	10.9122
																GLB1L2	1.05729	10.912
																STK11IP	1.43739	10.9021
																LINC01644	1.25454	10.8972
																LRRTM4	1.02501	10.8815
																AL022323	1.216	10.8794
																MTCO1P40	2.24778	10.8749
																PROCR	1.22304	10.8732
																RASA3	1.59125	10.8541
																SULF2	1.45592	10.853
																PDP1	1.16305	10.8375
																MYH11	1.16152	10.8328
																OCA2	1.15811	10.8259
																AL035420	1.70051	10.8166
																ZW10	1.33077	10.8067
																LINC02265	1.32053	10.8056
																CXXC4	1.2019	10.8056
																AGAP12P	1.34824	10.7864
																NOXA1	1.30144	10.7705
																PTPRZ1	2.11045	10.7534
																ISYNA1	1.5504	10.7507
																PLAU	2.0837	10.7504
																LYNX1-SLURP2	2.00635	10.7443
																GDPD1	1.37795	10.7393
																VCAN	2.09362	10.7379
																MBD1	1.03481	10.7284
																CUL9	1.02106	10.706
																BTBD1	1.20497	10.6947
																DPAGT1	1.36082	10.684
																TGFA	1.11049	10.6834
																URGCP	1.22576	10.6762
																IDNK	1.56797	10.6535
																TTI1	1.05027	10.6535
																DCDC2B	1.46937	10.6526
																ZNF23	1.31867	10.6526
																APBA1	1.08046	10.6485
																ZNF862	1.15956	10.6243
																URB1-AS1	1.44939	10.6175
																CDH23	1.01801	10.6078
																EPHB2	1.489	10.6065
																AP002990	1.14582	10.6065
																NUP43	1.2261	10.6046
																ZNF420	1.17579	10.6038
																AC004923	1.07953	10.6035
																PRRT3	1.4641	10.6022
																EVA1B	1.35709	10.5923
																IL33	4.15645	10.5894
																GAS6-AS1	1.21256	10.5743
																CHODL	1.13238	10.5613
																PRXL2B	1.67864	10.5405
																AC020779	1.65738	10.5404
																EEF1A1P11	1.38954	10.5397
																FERMT1	1.43881	10.5233
																TLL1	2.36237	10.522
																LINC01908	2.04432	10.5106
																AC244453	1.00132	10.5058
																IGSF9B	1.89831	10.5027
																SLC6A8	2.00182	10.5024
																APOBEC3C	1.2743	10.4866
																KRT42P	1.6993	10.4859
																TTC30B	1.29212	10.4716
																AC010203	2.12639	10.4662
																KRT23	2.02879	10.4649
																AC009119	2.02674	10.4649
																HPS3	1.67041	10.4614
																LOXL1	2.3875	10.4501
																RECK	1.00341	10.45
																SLC5A5	2.47722	10.4446
																H2AW	2.14951	10.4446
																NUDT2	1.20495	10.4334
																HSD17B13	1.1626	10.4119
																SEMA6D	1.92016	10.4049
																MAN1C1	1.27065	10.4047
																FLYWCH1	1.09247	10.4007
																DLEU7	1.83328	10.3843
																AC159540	1.25372	10.3648
																ATAT1	1.04166	10.3623
																ADAMTS17	1.03107	10.3602
																MAOB	1.34407	10.3593
																LINC01695	1.83641	10.3571
																PITX1	3.49143	10.3503
																BST2	1.18397	10.3419
																NECTIN1	1.4814	10.3364
																HSD17B3	1.51663	10.3333
																ZNF584	1.08938	10.3318
																C1QTNF5	1.89923	10.3306
																AC053527	1.1354	10.3252
																TINAGL1	1.5452	10.3176
																ABHD6	1.03575	10.3152
																MAB21L4	1.0283	10.3096
																KCNJ16	2.2695	10.301
																PNMA1	1.3465	10.2821
																LINC01515	1.08312	10.28
																AL158198	2.60397	10.2739
																FAM83A	2.76434	10.2662
																FBXL19	1.22175	10.264
																AC016727	1.53426	10.2356
																TMEM19	1.22938	10.2304
																USP30	1.77892	10.2245
																AL031283	2.28103	10.2212
																ZSCAN1	1.33978	10.22
																AC006460	1.18	10.2173
																METTL5	1.0861	10.1886
																ATP8B4	1.55768	10.1825
																CSRP3	1.7988	10.176
																SLC12A1	1.50054	10.1709
																ZNF195	1.7755	10.1661
																AC011379	1.09398	10.1545
																ZNF658B	1.37577	10.1451
																NAA40	1.09273	10.1372
																LRRC63	1.27919	10.1299
																GIT2	1.48213	10.117
																ZNF415	2.05416	10.1002
																HES2	1.76368	10.0866
																AC005208	1.42867	10.0866
																KCNH8	1.87947	10.0846
																TMEM44	1.4554	10.0791
																AC112229	1.10121	10.0791
																HIF1AN	1.23632	10.0771
																SLC16A14	1.80214	10.0655
																AL354993	2.25151	10.0542
																MEAK7	1.3822	10.0489
																MUCL1	2.17062	10.0441
																EFCC1	1.28753	10.0288
																BHLHE41	1.46383	10.0211
																KRT4	2.63629	10.0197
																LRRIQ3	1.25109	10.0074
																NSUN3	1.02683	9.99208
																TRIM41	1.03057	9.99183
																ZNF226	1.32134	9.98661
																SOX9-AS1	1.41768	9.9786
																CYP27C1	1.73922	9.97848
																HDAC4-AS1	1.78267	9.97352
																MYO3B	1.5414	9.96626
																AL355987	1.11565	9.95379
																ZNF559	1.16008	9.94641
																ZBED5-AS1	1.14872	9.94362
																C16ORF74	1.98236	9.93947
																PXDN	1.80007	9.93947
																ARL9	1.27217	9.93947
																HELLS	1.01409	9.93288
																TPT1P9	1.35436	9.92132
																GXYLT2	1.15865	9.90465
																AC020663	1.11498	9.88766
																ZNF788P	1.38736	9.87253
																KCNMA1	1.27327	9.86379
																DLG5-AS1	1.89053	9.86344
																TMEM202-AS1	1.04509	9.8557
																ZNF837	1.28999	9.84185
																GUCY2C	1.13637	9.84185
																ERMARD	1.02165	9.84185
																AC245100	1.1186	9.83819
																PDLIM7	1.18842	9.83373
																AC022075	1.81296	9.82894
[truncated: 553 more rows]

## Sheet: Figure 5
	Figure 5B
			Alveolar organoids_#1			Alveolar organoids_#2			Alveolar organoids_#3
			NV	MIR205HG OE		NV	MIR205HG OE		NV	MIR205HG OE
			0.947294	480.546		1.52157	553.645		0.995747	255.713
			1.35149	465.007		0.968727	574.079		1.07147	250.699
			0.701217	444.523		0.509699	659.173		0.932786	272.184
		average	1	463.358		1	595.633		1	259.532
	Figure 5D
			Alveolar organoids_#1			Alveolar organoids_#2			Alveolar organoids_#3
			NV	MIR205HG OE		NV	MIR205HG OE		NV	MIR205HG OE
			0.998559	1.29251		1.05465	1.49727		1.0659	1.80229
			1.07853	1.40706		1.25137	2.25137		0.908309	1.73066
			0.922911	1.3098		0.693989	2.79781		1.02579	1.54155
		average	1	1.33646		1	2.18215		1	1.6915
	Figure 5E
		NV			MIR205HG OE
		Gene	Log2FC	-LOG10(P value)	Gene	Log2FC	-LOG10(P value)
		LOC110384692	-22.1768	1.39458e-08	PAK6	7.66173	7.08885e-06
		RTP3	-21.7012	2.83419e-08	AKR1B10	2.46633	0.000732005
		SFT2D3	-3.44608	0.000266417	LOC107987211	2.52108	0.00114971
		IL36G	-5.80043	0.00263979	CAMP	5.38709	0.00161365
		SLCO1C1	-7.35505	0.00737863	SYNJ2BP-COX16	6.46256	0.00397128
		KLK10	-2.97177	0.00754562	OR6A2	4.88356	0.00570076
		CRIP1	-3.14181	0.0107414	IL33	2.66947	0.00721263
		TAC1	-4.53909	0.015147	THSD7B	5.572	0.0101667
		KNG1	-4.5041	0.0186799	A2ML1	3.36462	0.0167832
		KRTAP3-1	-4.3202	0.0350814	IL1F10	5.45754	0.0186207
		ASXL3	-2.51028	0.0431857	TMEM140	4.91301	0.0193805
		CLDN18	-3.76043	0.044956	TEX38	5.1038	0.0232763
		NKX1-2	-3.12141	0.0454869	APOL5	5.03763	0.0239542
		IGFL1	-5.35521	0.0463791	FAM72C	3.20271	0.0247459
					NRN1L	5.01444	0.0255686
					TGIF2-RAB5IF	5.52634	0.0295551
					POU5F1B	4.47331	0.0300172
					GJC3	4.95529	0.0306992
					GPR19	4.98657	0.0311889
					RBMY1F	6.13985	0.0329144
					UGT1A4	5.46306	0.033738
					MAGED4	3.11912	0.0353963
					ADGRE3	2.71552	0.0361551
					C8orf48	2.47189	0.0372385
					IL21R	5.33506	0.0434097
					ADAM19	4.21833	0.0446642
	Figure 5F
			Alveolar organoids_#1			Alveolar organoids_#2			Alveolar organoids_#3
			NV	MIR205HG OE		NV	MIR205HG OE		NV	MIR205HG OE
			1.02253	5.4386		0.924811	1.48931		1.09427	4.25206
			0.930711	6.62154		1.10488	1.51866		0.723201	3.59678
			1.04676	6.49723		0.970312	1.55888		1.18253	3.5698
		meam	1	6.18579		1	1.52228		1	3.80621

## Sheet: Figure 6
	Figure 6C
			Alveolar organoids_#1					Alveolar organoids_#2					Alveolar organoids_#3
			miR-205-3p		miR-205-5p			miR-205-3p		miR-205-5p			miR-205-3p		miR-205-5p
			NV	miR-205 OE	NV	miR-205 OE		NV	miR-205 OE	NV	miR-205 OE		NV	miR-205 OE	NV	miR-205 OE
			N.D.	3.94269	N.D.	15.7047		N.D.	4.41539	2.83315	134.079		N.D.	1.75476	1.99116	65.3725
				2.06373		10.2544			6.04429	3.26862	120.348			0.393668	1.36377	84.1944
				2.60108		14.7267			1.87783	3.4387	155.276			1.52266	1.83935	101.184
		meam	#DIV/0!	2.86917	#DIV/0!	13.562		#DIV/0!	4.1125	3.18016	136.568		#DIV/0!	1.2237	1.73142	83.5835
	Figure 6D
			Alveolar organoids_#1			Alveolar organoids_#2			Alveolar organoids_#3
			NV	miR-205 OE		NV	miR-205 OE		NV	miR-205 OE
			0.721606	1.72272		1.2156	0.933526		1.02173	1.2974
			0.832236	1.01474		0.653495	1.12907		0.819788	0.644911
			1.44616	0.936916		1.13091	0.892074		1.15848	0.8963
		meam	1	1.22479		1	0.98489		1	0.946204
	Figure 6E
			Alveolar organoids_#1			Alveolar organoids_#2			Alveolar organoids_#3
			NV	miR-205 OE		NV	miR-205 OE		NV	miR-205 OE
			0.874717	0.958631		1.3998	1.00822		0.876578	1.56769
			0.982334	0.962804		0.587999	0.971915		1.12421	1.04776
			1.14295	0.95856		1.0122	0.986822		0.999213	1.07993
		meam	1	0.959998		1	0.988987		1	1.23179

## Sheet: Figure 7
	Figure 7B																						Figure 7D				Figure 7K
			NC	NV	sgMIR205HG_#1	sgMIR205HG_#2																		Gene name (total:389)				MIR205HG+basal cells				MIR205HG- basal cells
			1.13805	1.01196	0.031788	0.081956																		AANAT				Gene name	Log2FC	-LOG10(FDR)		Gene name	Log2FC	-LOG10(FDR)
			1.14798	1.03446	0.029916	0.084687																		AATK				MIR205HG	Inf	103.091		HNRNPH1	-1.31582	9.12495
			1.16281	0.953572	0.043443	0.089648																		AC003002.3				RPL30	1.74859	12.594		KRAS	-1.00098	8.32698
		meam	1.14798	1.01196	0.031788	0.084687																		AC005943.1				ANXA8	1.30699	12.594		TSPYL1	-1.12458	8.28918
																								AC008012.1				CEBPD	1.11418	12.0186		PLAC9	-1.19543	7.47041
																								AC008397.1				RHOC	1.12559	12.0088		RAPGEFL1	-1.05547	7.41749
																								AC008687.4				OST4	1.18167	11.9062		RORA-AS1	-1.01077	7.27884
	Figure 7C																							AC008758.5				GNG5	1.15292	11.9062		ILKAP	-1.02429	7.26029
			NC					average																AC008763.2				MGST2	1.02255	11.9062		KLF13	-1.06295	7.08097
		Day_0	1.09023	1.13856	0.800215	1.04189	0.929108	1																AC008878.1				KRT10	1.69083	11.7064		FAM189A2	-1.4161	7.07886
		Day_1	1.64339	1.64339	1.70784	1.90118	1.70784	1.72073																AC009133.6				BRK1	1.08861	11.5681		ROR2	-1.21693	6.88021
		Day_2	3.16864	3.08808	2.94307	2.81418	3.37809	3.07841																AC011511.4				PHPT1	1.45536	11.405		AL359736	-1.05351	6.8439
		Day_4	11.2299	12.9377	8.82922	7.08915	11.3265	10.2825																AC011530.1				LAMTOR1	2.64004	11.2856		BCL7B	-1.10092	6.42471
			NV																					AC012309.1				OCIAD1	1.12248	11.2691		SAR1A	-1.0017	6.39873
		Day_0	0.865737	0.997799	1.07483	0.964784	1.09685	1																AC015688.4				GSTO1	1.74531	11.2376		LIPH	-1.07052	5.97376
		Day_1	1.03448	1.32062	1.2766	1.18856	1.35363	1.23478																AC018523.2				PLPP2	1.23703	11.2376		FA2H	-1.08915	5.92931
		Day_2	2.13133	2.21937	2.18635	1.94424	2.37344	2.17095																AC020929.1				MZT2A	1.72603	11.2359		COG7	-1.15104	5.83715
		Day_4	11.2472	10.741	11.6654	11.6985	10.1137	11.0932																AC026954.2				RPS23P8	1.43408	11.2359		SDAD1	-1.0271	5.64375
			sgMIR205HG_#1																					AC067968.1				NENF	1.44996	11.2302		SMG5	-1.0225	5.40694
		Day_0	1.00331	0.98677	0.871003	1.05292	1.086	1																AC090227.2				NOP53	1.29988	11.1603		ATP11C	-1.16241	5.19694
		Day_1	0.826902	0.84344	0.826902	0.84344	0.859978	0.840132																AC093827.5				RPL6	1.15191	10.9904		TTC7B	-1.14666	4.76704
		Day_2	1.31753	1.11907	1.086	1.2183	1.36714	1.22161																AC093884.1				ALKBH7	1.66747	10.9886		KHDRBS3	-1.33439	4.74082
		Day_4	3.82029	3.37376	3.50606	3.82029	4.54796	3.81367																AC104389.5				RPL7P1	1.26468	10.9886		RNU6-450P	-1.01369	4.51601
			sgMIR205HG_#2																					AC108941.2				ITM2B	1.01531	10.9886		ABCA7	-1.01706	4.38672
		Day_0	0.838323	1.17515	0.872006	0.961826	1.1527	1																AC116366.3				COMT	1.18565	10.8936		AC011511	-1.00579	4.26252
		Day_1	0.999251	1.04416	1.06662	1.16766	1.29117	1.11377																AC117378.1				NDUFA2	2.03659	10.8248		CNTNAP3P2	-1.07844	4.11396
		Day_2	1.74775	1.5232	1.90494	1.46707	1.44461	1.61752																AC134669.1				PEBP1	1.20797	10.7866		TMEM131L	-1.06295	4.0658
		Day_4	4.21033	4.58084	4.36752	4.33383	2.87425	4.07335																AC137834.1				SEC61G	1.12231	10.7866		DUSP10	-1.2287	4.04482
																								ACTA1				ATP5PB	1.82751	10.7579		LRMP	-1.2725	3.86084
																								AKAIN1				RPS27AP16	1.65349	10.7558		RCAN3	-1.27818	3.76749
																								AKAP5				AC018523	1.14636	10.7078		SLC25A44	-1.62404	3.65943
	Figure 7E																							AL031315.1				SNRPF	1.27241	10.6583		ABCA13	-1.10402	3.62246
		Gene name	NC	NV	sgMIR205HG_#1	sgMIR205HG_#2																		AL035461.4				GAPDH	1.0856	10.6583		DSG3	-1.05463	3.4688
		CCDC138	0.0568375	1.35139	-1.00326	-0.404969																		AL049779.1				AC008543	1.10152	10.612		HBG2	-1.11233	3.29785
		GLMN	0.688709	1.02077	-0.960956	-0.748519																		AL121845.2				CISD1	1.66941	10.5823		GK	-1.00199	3.0388
		IL33	0.867244	0.864806	-0.865946	-0.866104																		AL133352.1				POLR2L	1.06281	10.499		EFNB2	-1.65097	2.95996
		MICOS10-NBL1	-0.239117	1.47541	-0.588184	-0.648106																		AL358472.7				RPL6P27	1.16935	10.45		CEP290	-1.02491	2.72865
		PTPRZ1	0.354578	1.20495	-0.458596	-1.10093																		AL590560.2				COX6C	1.02523	10.3181		RNF215	-1.05749	2.60622
		RGCC	-0.00463244	1.12063	-1.30681	0.190809																		ALKAL1				AC026362	1.03435	10.2892		PER3	-1.08248	2.37373
		TNXB	0.0572085	1.39062	-0.809902	-0.63793																		ANGPT1				SELENOT	1.19442	10.1994
		TSHZ2	1.43968	-0.0899646	-0.739483	-0.610235																		ANGPTL7				AC016739	1.09687	10.1748
																								ANGPTL8				C16ORF74	1.13681	10.1746
																								ANKRD18A				RBM3	1.49839	10.1669
																								ANKS1B				ATP5MD	1.36219	10.0822
	Figure 7F																							AOX1				RPS13P2	1.20264	10.0776
			NC	NV	sgMIR205HG_#1	sgMIR205HG_#2																		AP000471.1				AL049873	1.64222	10.0474
			0.879974	0.950894	0.432809	0.249201																		AP002373.1				RPL13AP5	1.19267	10.0474
			0.804363	1.06275	0.563056	0.311089																		APOBEC3D				ROMO1	1.0728	10.0474
			1.01244	0.986354	0.384157	0.389038																		ARC				SF3B6	1.17857	10.0072
		average	0.898926	1	0.460007	0.316443																		ARHGAP6				RPL15P3	1.27805	9.99588
																								ARL14				STMN1	1.4749	9.9509
																								ARMCX5-GPRASP2				SMIM26	1.45639	9.9509
																								ASDURF				SLC25A5	1.45229	9.9509
	Figure 7I											Figure 7J												ASPN				GPX1P1	1.07157	9.9509
			IPF patient-derived airway organoids											IPF patient-derived airway organoids										ASTN2				TUBB	1.04913	9.9509
			#1				#3							#1				#3						ATP13A5				CD151	1.0605	9.87633
			NV	sgMIR205HG_#1	sgMIR205HG_#2		NV	sgMIR205HG_#1	sgMIR205HG_#2					NV	sgMIR205HG_#1	sgMIR205HG_#2		NV	sgMIR205HG_#1	sgMIR205HG_#2				ATP6V1G2-DDX39B				ATRAID	1.69938	9.87547
			0.960064	0.144653	0.544801		1.02632	0.606619	0.683267					0.964665	0.614565	0.582233		1.0131	0.406545	0.722202				ATP8A1				AP2S1	1.15043	9.87547
			0.986349	0.168694	0.612345		1.01174	0.603948	0.859966					1.04536	0.764324	0.449721		1.15713	0.477383	0.729298				ATRNL1				YWHAG	1.13809	9.87034
			1.05359	0.154847	0.508786		0.961946	0.570052	0.7871					0.989973	0.828021	0.598091		0.829772	0.328073	0.664632				B3GALT2				ST13	1.1953	9.84099
		average	1	0.156065	0.555311		1	0.59354	0.776778				average	1	0.735637	0.543348		1	0.404	0.705377				BBOX1				HMGN1	1.28046	9.82049
																								BCL2A1				HNRNPA1P48	1.12463	9.80643
																								BCL2L15				COX5B	1.07798	9.77487
																								BCL2L2-PABPN1				LMAN2	1.77735	9.76565
																								BEAN1				TMEM147	1.2902	9.76565
																								BPIFA2				RPL41P1	1.81463	9.75182
																								BPIFB1				AURKAIP1	1.41701	9.75111
																								BRCA2				EI24	1.41516	9.75052
																								C14orf39				NDUFA8	1.79941	9.74515
																								C16orf71				AC114490	1.80067	9.73316
																								C17orf98				NSG1	3.45855	9.7252
																								C1GALT1C1L				RPS2P55	1.68027	9.71389
																								C1QTNF12				RPS13	1.15039	9.69871
																								C5orf63				AVPI1	1.15628	9.67573
																								C6orf201				NDUFB4	1.36093	9.63329
																								C9				AL590556	1.38203	9.60966
																								C9orf152				RPS23	1.27116	9.60956
																								CABLES1				UXT	1.75356	9.6044
																								CACNB4				AC138123	1.25293	9.59989
																								CAPN9				SSBP1	1.57616	9.56415
																								CCDC102B				TOMM20	1.35402	9.52278
																								CCDC138				ATP5F1C	1.26817	9.51697
																								CCDC148				TP53TG1	1.79191	9.50499
																								CCDC152				KREMEN1	1.25615	9.47684
																								CCDC33				AC005912	1.01212	9.47684
																								CCDC39				MRPL11	3.25947	9.46645
																								CCDC81				ISCU	1.35818	9.46127
																								CCL27				BSG	1.10897	9.45235
																								CCNI2				AL590867	1.38202	9.43327
																								CD200R1				ADGRL3-AS1	1.43832	9.42833
																								CD96				TAX1BP3	1.05107	9.397
																								CDC45				RPL7P9	1.2391	9.38219
																								CDC7				POLR2K	1.67732	9.37951
																								CEACAM3				ANP32A	1.34626	9.37473
																								CENPE				RTRAF	1.12632	9.3565
																								CENPI				MRPL3	1.619	9.26403
																								CENPK				SMDT1	1.48042	9.18078
																								CENPN				ATP5PD	1.27481	9.17715
																								CFAP299				RWDD1	1.38724	9.14188
																								CFAP58				S100A16	1.10437	9.14175
																								CHSY3				RPS3AP21	2.00044	9.12063
																								CIITA				CRIP2	1.30797	9.09643
																								CIP2A				ARL5A	1.29672	9.07185
																								CLDN10				RAN	1.13508	9.05851
																								CLDN22				RPSAP9	1.32243	9.03611
																								CLDND2				CDH13	2.16034	9.02447
																								CLSPN				BTF3	1.17579	8.9628
																								COL11A1				LAMTOR2	2.37157	8.95435
																								COLCA2				TMCO1	1.43899	8.95365
																								CP				PDCD6	1.28487	8.95365
																								CPNE4				GAS5	1.00794	8.90159
																								CRACR2A				VDAC1	1.18908	8.85194
																								CREB3L1				RPL14	1.00807	8.8451
																								CRYBA1				BANF1	1.00277	8.82188
																								CYP4F12				HDDC2	1.21454	8.81362
																								DCDC2				RNF181	1.75444	8.72475
																								DEFB131B				ARL2	1.2471	8.72159
																								DEFB4A				FMC1	1.45141	8.72097
																								DIO1				MRPL51	1.39953	8.71517
																								DISP1				EEF1G	1.10639	8.70542
																								DOK1				CHST9	1.03857	8.69811
																								DPY19L2				GABARAPL2	1.4161	8.69592
																								DRD5				LINC01503	1.10362	8.69092
																								DSCC1				UQCRC2	1.40654	8.68804
																								DUSP13				RPS3AP6	1.09975	8.68081
																								EDDM13				TNFRSF12A	1.71397	8.62601
																								EFCAB11				TSEN34	1.96237	8.58798
																								EFHB				ACP1	2.31915	8.58305
																								EGF				ESD	1.3728	8.5807
																								EGFLAM				MT1E	1.06362	8.55422
																								ENOX1				RPS7	1.05735	8.48084
																								EPHA6				ISYNA1	1.80293	8.46927
																								EPHB1				LYPLA2	1.7431	8.45026
																								ERBB4				RAB25	1.28586	8.42893
																								ETV1				IMPDH2	1.04648	8.41508
																								EXO1				RACK1	1.06125	8.37246
																								FAM13C				AP001324	1.17369	8.36552
																								FAM218A				EEF1A1P13	1.20673	8.33516
																								FAM81A				CHMP2B	1.53625	8.32402
																								FBXO39				FIS1	1.03196	8.31681
																								FCGBP				FIBP	2.86562	8.30425
																								FES				RPL29	1.02058	8.29625
																								FETUB				PPIAP31	1.01457	8.26843
																								FKBP7				EEF1A1P11	1.81057	8.24932
																								FLG2				PPIAP22	2.1794	8.23172
																								FLI1				RPN2	1.39206	8.21628
																								FMO3				FAM200B	2.76275	8.17559
																								FRY				BUB3	1.8818	8.17559
																								FSCN3				RPL35A	1.06264	8.16229
																								FTCDNL1				RPL10A	1.10647	8.1389
																								FXYD1				PA2G4	1.17697	8.12444
																								GAB3				IFI27L2	1.46889	8.11301
																								GALNT13				AC012254	1.33728	8.11294
																								GALNT4				BAD	2.55813	8.11258
																								GAST				GRINA	1.00717	8.10612
																								GDF9				RER1	1.24228	8.10216
																								GIPC2				GTF3C6	1.59064	8.10042
																								GJC3				RPS19P1	1.17054	8.09359
																								GLI1				AC090498	1.00923	8.06427
																								GLIPR1L1				AC136632	1.63011	8.06302
																								GLMN				RPL17P36	1.58909	8.06034
																								GPC5				NSA2	1.41197	8.0109
																								GPHA2				IL18	2.02619	7.99706
																								GPR146				AC010323	1.4649	7.98652
																								GPR27				MRPL27	1.1979	7.9808
																								GPR61				TXNDC12	2.45137	7.97234
																								GPR63				TOR1AIP2	1.26727	7.94636
																								GPRC5B				TPM2	1.48499	7.93812
																								GYPA				RPL7P23	1.03702	7.93659
																								GYPB				AC069218	1.1979	7.92428
																								H2BC10				PSMB4	1.15251	7.9095
																								H2BC14				RPL7AP30	1.12999	7.89416
																								H2BC3				REXO2	1.04961	7.89411
																								H2BS1				TMEM150C	1.49654	7.85443
																								H3C1				TCP1	1.00645	7.83665
																								H3Y1				LGALS7B	1.15806	7.82969
																								HAUS8				GNAI1	1.02083	7.81702
																								HECW2				MRPL12	1.68493	7.78633
																								HFM1				RPS24P8	1.56463	7.78207
																								HIGD1C				KITLG	1.14141	7.77703
																								HMGA2				CNIH1	1.27043	7.76608
																								HMSD				NIT2	1.25225	7.76524
																								HNMT				PHB2	1.66929	7.75564
																								HSD3B2				CCN1	1.06388	7.73139
																								HSH2D				TMEM98	1.81838	7.68215
																								HSPB2				C1R	1.35628	7.66877
																								HTR2B				DCTN3	1.27191	7.65344
																								IGSF22				DANCR	1.12263	7.65225
																								IL33				NDUFB5	1.15529	7.65196
																								IL7				ABRACL	1.53115	7.65035
																								INMT-MINDY4				GSTA4	2.35679	7.6435
																								INO80B-WBP1				MPST	1.28839	7.6256
																								IRX3				MRPL38	2.11951	7.622
																								ITGA7				SOD3	1.21301	7.60584
																								ITPRIPL1				SMIM30	1.53748	7.59491
																								IZUMO4				RPH3AL	1.12803	7.59491
																								JAKMIP3				DGCR6L	1.96843	7.59157
																								KCNIP4				NDUFAF8	1.12857	7.59122
																								KCNK10				THOC7	1.16041	7.58497
																								KIAA0586				NUDT5	1.15843	7.58143
																								KIF14				SNCA	1.26298	7.57864
																								KIF15				AC099811	1.02405	7.57759
																								KIFC1				TMEM68	1.34527	7.56508
																								KLK4				RPS2P7	1.24534	7.52992
																								KLRC1				AC107075	1.5625	7.52906
																								KLRK1				ERI3	1.2115	7.51719
																								KNDC1				EEF1A1P9	1.58469	7.47761
																								KNL1				RPS2	1.05349	7.46694
																								KRT24				TOLLIP	1.62261	7.46412
																								KRTAP7-1				MRPS15	2.34633	7.45478
																								LAMB4				RPLP0P6	2.0853	7.43776
																								LBX2				CHCHD1	3.14834	7.39625
																								LCE1B				LSM6	1.01266	7.39452
																								LCE5A				MRPL18	1.31274	7.39439
																								LENG9				IDH3G	3.11378	7.38448
																								LNP1				EMC2	1.80146	7.37856
																								LRRC70				Z74021	1.14237	7.37651
																								LYG2				FAM210B	2.17615	7.37058
																								LYNX1-SLURP2				NAPRT	1.13947	7.33375
																								MAFIP				CXCL16	2.22553	7.32558
																								MAGEE1				THYN1	2.1253	7.31659
																								MAP10				EIF3M	1.20527	7.30253
																								MARCO				COA3	1.1667	7.28889
																								MBLAC1				FUCA1	2.13888	7.28625
																								MBOAT4				SERPINH1	1.33782	7.28625
																								MC1R				SMARCE1	1.47782	7.2834
																								MCTP1				TOMM22	1.72856	7.27625
																								MCTS2P				GPRC5C	1.62109	7.27268
																								MDH1B				DENR	1.34979	7.26881
																								MEF2C				QARS1	1.60963	7.26095
																								MESP2				SERTAD3	3.27029	7.22266
																								MICOS10-NBL1				NDUFB6	1.07793	7.21903
																								MMEL1				LSR	1.20479	7.20239
																								MMP21				TPRKB	1.50402	7.19568
																								MSH4				SNHG31	1.05627	7.1886
																								MT3				PQBP1	1.14902	7.18369
																								MTMR8				ANP32E	1.26413	7.18043
																								MTRNR2L3				DHRS4L2	1.31976	7.17577
																								MYCBPAP				UPF3A	1.43072	7.16728
																								MYH3				BOD1L1	1.27987	7.14837
																								MYH7B				RNF5	2.55101	7.1418
																								MYO7A				AC113367	1.29001	7.1418
																								NAP1L2				EFEMP1	1.19234	7.13319
																								NCAM2				BX679664	1.11646	7.12862
																								NEURL2				SMARCA5	1.1274	7.12144
																								NINJ2				ZNF302	1.81524	7.11956
																								NKAIN2				CTNNBIP1	1.39315	7.10658
																								NKX1-2				RPS7P11	1.74609	7.08504
																								NOX1				BAX	1.01323	7.06502
																								NOX4				CWC15	1.27871	7.06165
																								NPIPB8				RPL7P32	1.37006	7.0436
																								NR1I3				IMP3	1.02181	7.0138
																								NR2E3				RNASEH2C	2.45766	6.99187
																								NRSN1				ZNRD2	1.20168	6.96694
																								NT5C1B				RTL8A	1.6626	6.96484
																								NWD1				FLRT3	1.19266	6.95412
																								OGN				AKR7A2	1.92888	6.94438
																								OR2D2				TSPAN13	1.18732	6.94176
																								OR51B2				RAD21	1.28618	6.93514
																								OR52H1				TSPAN4	1.68711	6.92371
																								ORC6				ANAPC13	1.75371	6.90126
																								OTULINL				RPL7AP50	1.20965	6.86863
																								P2RY4				PPP1CC	1.20148	6.85833
																								PATL2				PSMG3	1.38911	6.83893
																								PBK				PLA2G12A	1.20868	6.83104
																								PCDHAC1				DZIP1	1.1656	6.83104
																								PCDHB15				AC004448	1.05263	6.80233
																								PCDHGC4				NELFE	1.78033	6.79652
																								PCLO				SMIM20	1.58513	6.79652
																								PCP4L1				CFAP298-TCP10L	1.22266	6.78887
																								PDGFRA				NNMT	1.37345	6.78482
																								PIGR				ATP6AP2	1.03925	6.77809
																								PIH1D2				RPF1	1.45658	6.77233
																								PLEKHS1				DDX18	1.01215	6.75763
																								PM20D1				NRBP1	1.32957	6.75339
																								PMF1-BGLAP				RPS19BP1	1.54611	6.74606
																								PNCK				SMG7	1.27285	6.74457
																								POLQ				MT2A	1.10004	6.73061
																								PPM1L				SRP72	1.16784	6.70854
																								PRDM8				ZFP90	2.34169	6.68154
																								PRKD1				CACYBP	1.08611	6.67657
																								PSG1				TLE5	1.69977	6.67127
																								PSORS1C2				RNF7	1.19163	6.65877
																								PTGES3L				EMC7	1.02166	6.65877
																								PTPRR				MYC	1.27722	6.65658
																								PTPRZ1				BRMS1	2.95655	6.63414
																								RAB36				EEF1B2P3	1.29351	6.6254
																								RADX				PFDN6	2.00117	6.6211
																								RARRES1				AC114956	1.46728	6.6211
																								RBL1				PYCARD	1.10189	6.59809
																								RBM24				NAA20	1.35915	6.59436
																								RDM1				AC008687	1.38652	6.59329
																								RGCC				OIP5-AS1	2.20811	6.59004
																								RGL4				ATP6AP1	1.69006	6.57831
																								RGPD5				COA4	1.09223	6.57646
																								RGPD6				EEF1A1P5	1.0679	6.55782
																								RGS2				IL33	1.15559	6.5165
																								RGS4				NXT1	1.92353	6.51542
																								RIBC1				RPS7P10	1.41514	6.50917
																								RLN2				STMP1	1.12508	6.50688
																								RNASEH2A				HLF	1.27043	6.49885
																								RNF175				BOLA3	1.66079	6.48968
																								RUNDC3A				KARS1	1.27783	6.484
																								SALL4				RAB14	1.03808	6.45281
																								SCGB3A1				BNIP3	1.03417	6.43343
																								SCHIP1				TMEM141	1.59756	6.42612
																								SCML2				ELMOD3	1.79148	6.39814
																								SCN1B				CARD19	1.04435	6.39011
																								SEMA3E				ACTR10	1.37408	6.38661
																								SERPINA6				RAD23A	1.49723	6.38408
																								SFXN2				CAPS	1.32826	6.35951
																								SGIP1				TRIM22	1.02167	6.34118
																								SH2B2				TRAPPC6A	2.13024	6.32014
																								SHISA9				TP53	1.56558	6.32014
																								SIDT1				MRPL32	1.20943	6.32014
																								SKA1				DHX29	2.65481	6.3177
																								SLA2				EPB41L4A-AS1	1.09743	6.31502
																								SLC11A1				NPM3	1.30336	6.30431
																								SLC16A6				DNAJC25-GNG10	1.05307	6.29278
																								SLC16A9				CETN2	1.95063	6.27767
																								SLC22A18AS				PAXX	1.08639	6.2767
																								SLC25A45				H1-0	1.17498	6.27062
																								SLC25A53				AC009245	1.94925	6.26252
																								SLC28A2				DDX27	1.08523	6.23779
																								SLC2A5				RPS6KC1	1.13492	6.2345
																								SLC45A2				AC246787	1.20553	6.21041
																								SLC5A2				TIMM50	1.25251	6.18908
																								SLCO6A1				CCDC59	1.16434	6.1854
																								SMIM18				MRPS7	1.04327	6.16127
																								SMN1				SUGT1	1.50463	6.13839
																								SOD3				LGALS7	1.80555	6.12047
																								SP140				RPL10P15	1.34875	6.09902
																								ST20-MTHFS				STX17	1.44029	6.0697
																								STAMBPL1				IRS1	2.29468	6.06249
																								STX1B				DNAJC19	1.17521	6.06166
																								SULT1A3				WTAPP1	1.42456	6.05823
																								SVOPL				XXBAC-BPG154L12	1.25001	6.05823
																								SYTL4				AP1S1	1.46017	6.05553
																								TAS2R41				TUBA4A	1.53384	5.95809
																								TBC1D3G				SAA1	2.11294	5.95471
																								TBCE				ALDH3A1	1.05519	5.94311
																								TCEAL7				LCN2	1.27956	5.91599
																								TEDC2				GPNMB	1.73099	5.89744
																								TEKT1				WDR74	1.18809	5.88157
																								TEN1-CDK3				PPT1	1.66899	5.85673
																								TEX38				SH2B1	1.03565	5.82588
																								TLL1				TNFSF10	1.08226	5.82357
																								TMC5				C14ORF119	1.49154	5.80634
																								TMPRSS5				NDUFA9	1.15869	5.80634
																								TNFRSF18				KHDC1	1.49191	5.80567
																								TNNC1				SLC1A3	1.3347	5.80233
																								TNNT3				MPLKIP	1.02745	5.78929
																								TNXB				CDC16	1.40523	5.78412
																								TRMT61B				PIH1D1	1.08987	5.77227
																								TSACC				AC008575	1.1197	5.68614
																								TSHR				BAP1	1.64742	5.67786
																								TSHZ2				DNAJC15	1.07487	5.67563
																								TSPAN19				C1QA	1.07128	5.67369
																								TSPAN8				FAM174C	1.19155	5.6681
																								TTC14				CUEDC2	1.1787	5.65744
																								TTK				AC091180	1.59851	5.65612
																								TTYH1				NSL1	1.13308	5.65478
																								TUBA8				RARG	1.3275	5.62963
																								TULP2				PEMT	1.08852	5.62963
																								TXNDC8				IFT74	1.33049	5.61143
																								TYRP1				NAT10	1.05498	5.60831
																								U2AF1L5				PIN1	1.41617	5.59619
																								UHRF1				ELN	1.02247	5.58051
																								UPK1A				TEX264	1.74586	5.55335
																								USP50				MRPL19	1.06782	5.50962
																								VEPH1				DESI1	1.11845	5.49502
																								VSTM5				ISCA1	1.27844	5.49368
																								VWA3B				LARGE2	1.32023	5.47755
																								VWF				SUDS3	1.19206	5.45346
																								WDR49				SPP1	1.53247	5.42639
																								XYLB				DNAJC4	1.11946	5.4152
																								ZFP62				TCTN3	1.02002	5.39166
																								ZFP69B				EPHB2	1.31178	5.37213
																								ZMYND12				SSRP1	1.2367	5.37213
																								ZNF214				COPB2	1.13781	5.36723
																								ZNF257				CCDC90B	1.58728	5.36443
																								ZNF367				AL033519	1.18943	5.31054
																								ZNF572				MIR924HG	1.40952	5.30792
																								ZNF670				DDA1	1.88911	5.29568
																								ZNF705A				BRIX1	1.03838	5.23324
																								ZNF724				AC010997	1.25893	5.21232
																								ZNF778				PSMC4	1.67349	5.14963
																								ZNF85				DUSP11	1.18144	5.11876
																								ZNF850				MRPL21	1.11961	5.10883
																												IL32	1.10716	5.08836
																												RPL10P12	1.44803	4.99422
																												PRKAB1	1.37504	4.99033
																												SDHA	1.12197	4.96771
																												ARSJ	1.29357	4.96501
																												URM1	1.04715	4.96421
																												EPN1	1.23803	4.9345
																												MRPS27	1.2887	4.90382
																												EXOSC1	1.7404	4.87977
																												GLO1	1.38873	4.85363
																												ADGRG6	1.80459	4.81776
																												PRDM5	1.04557	4.81201
																												MMP1	1.30346	4.7929
																												HPRT1	1.21005	4.743
																												COTL1	1.19118	4.72929
																												DNAJA2	1.24015	4.72693
																												IFI27	1.88718	4.71441
																												FAM193B	1.3448	4.69144
																												CASP2	1.09144	4.68629
																												SF3B3	1.11937	4.64518
																												LSM12	1.55672	4.61585
																												PRUNE2	1.41622	4.6124
																												SMIM15	1.08305	4.60825
																												GTF2IP12	1.01236	4.56591
																												NUBP2	1.34597	4.54409
																												P4HTM	1.11878	4.49601
																												GNG7	1.18416	4.48254
																												ERG28	1.29136	4.46895
																												SMAD1	1.14774	4.39286
																												COPZ1	1.31984	4.34294
																												ACSS2	1.02606	4.30025
																												TGFBR3	1.14973	4.2718
																												AC092574	1.10717	4.24933
																												RAB7B	1.33538	4.16542
																												DNAJA3	1.01298	3.78652
																												PPP2R2B	1.06623	3.6781
																												PDLIM7	1.04911	3.67406
																												ZC3H6	1.04704	3.64697
																												FAM83B	1.00407	3.55644
																												AC090527	1.15089	3.38589
																												GOPC	1.04801	3.29646
																												XPC	1.21778	2.90249
																												TIPRL	1.29494	2.86325
																												KRT6A	1.00945	2.07292

## Sheet: Figure 8
	Figure 8E
			NHBE cells						IPF patient-derived airway organoids (IPF_#3)
			MIR205HG			IL33			MIR205HG			IL33
			IgG	FUS		IgG	FUS		IgG	FUS		IgG	FUS
			0.844161	3.01076		1.69759	13.8414		N.D.	5.42129		N.D.	0.066979
			1.27941	3.23137		0.574849	13.189			2.4213			0.042492
			0.876431	2.63828		0.727561	11.8763			4.04738			0.04196
		average	1	2.96014		1	12.9689		#DIV/0!	3.96332		#DIV/0!	0.050477

## Sheet: Figure 9
	Figure 9A
			NHBE cells												IPF patient-derived airway organoids (IPF_#3)
			FUS				MIR205HG				IL33				FUS				MIR205HG				IL33
			shCTR	shFUS_#1	shFUS_#2		shCTR	shFUS_#1	shFUS_#2		shCTR	shFUS_#1	shFUS_#2		shCTR	shFUS_#1	shFUS_#2		shCTR	shFUS_#1	shFUS_#2		shCTR	shFUS_#1	shFUS_#2
			0.828032	0.078153	0.077765		0.790428	0.520144	0.39403		0.733789	0.045777	0.022023		1.00156	0.094983	0.107559		0.965407	0.361808	0.394179		1.13414	0.388608	0.432449
			0.926925	0.069646	0.061143		0.973057	0.573506	0.396617		0.917845	0.031214	0.031196		0.953316	0.119926	0.070141		0.913131	0.514282	0.322118		0.829103	0.385666	0.397661
			1.24504	0.082948	0.061212		1.23652	0.706261	0.513663		1.34837	0.04258	0.040579		1.04512	0.097372	0.09169		1.12146	0.425372	0.315432		1.03676	0.372098	0.369597
		average	1	0.0769157	0.0667067		1	0.59997	0.43477		1	0.039857	0.031266		1	0.104094	0.0897967		1	0.433821	0.34391		1	0.382124	0.399902

## Sheet: Figure 10
	Figure 10B
			NHBE cells						IPF patient-derived airway organoids (IPF_#3)
			MIR205HG			IL33			MIR205HG			IL33
			LacZ probe	MIR205HG probe		LacZ probe	MIR205HG probe		LacZ probe	MIR205HG probe		LacZ probe	MIR205HG probe
			N.D.	3.01076		N.D.	0.020917		0.007589	18.3717		N.D.	0.0189295
				3.23137			0.034054		0.007472	22.0603			0.0189918
				2.63828			0.024408		0.008541	24.1441			0.0515241
		average	#DIV/0!	2.96014		#DIV/0!	0.0264597		0.00786733	21.5254		#DIV/0!	0.0298151
	Figure 10F
			IL33 mRNA					IL33 pre-mRNA
			NV	Stuffer	Full length	ΔAlu		NV	Stuffer	Full length	ΔAlu
			0.044933	0.007361	0.03053	0.017053		0.00163	0.000197	0.001494	0.000817
			0.048361	0.008717	0.033077	0.017122		0.001205	0.00032	0.001582	0.001042
			0.043219	0.009799	0.032133	0.021802		0.001414	0.000372	0.00153	0.000687
		average	0.0455043	0.00862567	0.0319133	0.018659		0.00141633	0.000296333	0.00153533	0.000848667

[truncated: 15 more sheets: Figure 12, Figure 13, Supplemental Figure 2, Supplemental Figure 3, Supplemental Figure 4, Supplemental Figure 5, Supplemental Figure 6, Supplemental Figure 7, Supplemental Figure 9, Supplemental Figure 10, Supplemental Figure 12, Supplemental Figure 13, Supplemental Figure 14, Supplemental Figure 15, Supplemental Figure 16]
